# Supplementary material for: First-Time Migration in Juvenile Common Cuckoos Documented by Satellite Tracking
Source: PLoS One. 2016 Dec 22;11(12):e0168940. doi: 10.1371/journal.pone.0168940 (PMC5179092; doi:10.1371/journal.pone.0168940)
Supplement: S2 File — (XLSX) [file pone.0168940.s002.xlsx]

## Sheet: Tracking Data
tag	timestamp	ord.day	long	lat	lc	tag.by.year	studyname	group
135532	2014-06-28 10:34:00	179	26.067	64.879	2	135532_2014	Finland_adult	northern
135532	2014-06-30 17:18:00	181	26.05	64.892	3	135532_2014	Finland_adult	northern
135532	2014-07-03 01:18:00	184	26.071	64.899	1	135532_2014	Finland_adult	northern
135532	2014-07-05 10:56:00	186	25.952	65.01	1	135532_2014	Finland_adult	northern
135532	2014-07-07 18:32:00	188	25.921	64.999	2	135532_2014	Finland_adult	northern
135532	2014-07-10 03:31:00	191	25.951	65.001	1	135532_2014	Finland_adult	northern
135532	2014-07-12 06:04:00	193	25.976	65.011	3	135532_2014	Finland_adult	northern
135532	2014-07-14 15:10:00	195	25.934	65.004	3	135532_2014	Finland_adult	northern
135532	2014-07-16 16:50:00	197	24.661	65.753	2	135532_2014	Finland_adult	northern
135532	2014-07-19 03:11:00	200	21.14	66.199	3	135532_2014	Finland_adult	northern
135532	2014-07-21 08:27:00	202	20.866	66.333	3	135532_2014	Finland_adult	northern
135532	2014-07-23 14:47:00	204	20.998	66.328	3	135532_2014	Finland_adult	northern
135532	2014-07-25 20:45:00	206	20.919	66.321	3	135532_2014	Finland_adult	northern
135532	2014-07-28 06:40:00	209	20.921	66.324	3	135532_2014	Finland_adult	northern
135532	2014-07-30 11:52:00	211	23.732	63.62	3	135532_2014	Finland_adult	northern
135532	2014-08-01 17:58:00	213	25.258	62.342	3	135532_2014	Finland_adult	northern
135532	2014-08-04 04:57:00	216	27.093	59.335	3	135532_2014	Finland_adult	northern
135532	2014-08-06 14:02:00	218	27.087	59.332	0	135532_2014	Finland_adult	northern
135532	2014-08-08 12:49:00	220	25.924	58.835	0	135532_2014	Finland_adult	northern
135532	2014-08-10 21:36:00	222	25.81	58.786	B	135532_2014	Finland_adult	northern
135532	2014-08-13 08:59:00	225	25.969	58.798	0	135532_2014	Finland_adult	northern
135532	2014-08-15 13:39:00	227	25.802	58.678	3	135532_2014	Finland_adult	northern
135532	2014-08-17 19:07:00	229	25.925	58.16	3	135532_2014	Finland_adult	northern
135532	2014-08-20 10:38:00	232	25.982	58.814	2	135532_2014	Finland_adult	northern
135532	2014-08-22 12:25:00	234	25.924	58.79	A	135532_2014	Finland_adult	northern
135532	2014-08-25 02:32:00	237	25.943	58.799	1	135532_2014	Finland_adult	northern
135532	2014-08-27 10:18:00	239	25.964	58.804	3	135532_2014	Finland_adult	northern
135532	2014-08-29 17:26:00	241	27.241	54.848	0	135532_2014	Finland_adult	northern
135532	2014-09-01 01:07:00	244	25.75	53.635	0	135532_2014	Finland_adult	northern
135532	2014-09-03 08:26:00	246	24.511	53.949	A	135532_2014	Finland_adult	northern
135532	2014-09-05 19:13:00	248	24.421	53.961	2	135532_2014	Finland_adult	northern
135532	2014-09-08 03:32:00	251	24.377	53.952	1	135532_2014	Finland_adult	northern
135532	2014-09-10 07:39:00	253	24.455	53.953	B	135532_2014	Finland_adult	northern
135532	2014-09-12 12:20:00	255	24.749	54.034	B	135532_2014	Finland_adult	northern
135532	2014-09-17 05:23:00	260	19.856	50.938	A	135532_2014	Finland_adult	northern
135532	2014-09-19 12:42:00	262	17.279	48.911	0	135532_2014	Finland_adult	northern
135532	2014-09-24 09:36:00	267	15.749	32.091	0	135532_2014	Finland_adult	northern
135532	2014-09-26 13:01:00	269	10.073	25.741	A	135532_2014	Finland_adult	northern
135532	2014-09-29 01:13:00	272	4.321	18.412	A	135532_2014	Finland_adult	northern
129611	2014-06-17 02:40:00	168	28.674	61.482	1	129611_2014	Finland_adult	northern
129611	2014-06-19 03:00:00	170	28.706	61.477	3	129611_2014	Finland_adult	northern
129611	2014-06-21 12:08:00	172	28.666	61.42	1	129611_2014	Finland_adult	northern
129611	2014-06-24 03:30:00	175	28.673	61.473	1	129611_2014	Finland_adult	northern
129611	2014-06-26 10:52:00	177	28.534	61.489	2	129611_2014	Finland_adult	northern
129611	2014-06-28 12:10:00	179	28.732	61.477	1	129611_2014	Finland_adult	northern
129611	2014-07-01 03:58:00	182	28.503	61.503	1	129611_2014	Finland_adult	northern
129611	2014-07-03 10:23:00	184	28.686	61.475	1	129611_2014	Finland_adult	northern
129611	2014-07-05 10:55:00	186	28.716	61.481	2	129611_2014	Finland_adult	northern
129611	2014-07-08 02:42:00	189	28.654	61.471	1	129611_2014	Finland_adult	northern
129611	2014-07-10 03:34:00	191	29.226	60.603	1	129611_2014	Finland_adult	northern
129611	2014-07-12 12:37:00	193	28.454	59.493	1	129611_2014	Finland_adult	northern
129611	2014-07-14 16:33:00	195	28.396	59.323	A	129611_2014	Finland_adult	northern
129611	2014-07-17 03:42:00	198	28.179	59.386	0	129611_2014	Finland_adult	northern
129611	2014-07-19 13:02:00	200	32.249	57.495	3	129611_2014	Finland_adult	northern
129611	2014-07-21 16:10:00	202	30.246	54.607	1	129611_2014	Finland_adult	northern
129611	2014-07-24 01:34:00	205	26.623	52.474	2	129611_2014	Finland_adult	northern
129611	2014-07-26 11:48:00	207	26.495	52.441	B	129611_2014	Finland_adult	northern
129611	2014-07-28 19:19:00	209	26.644	52.47	2	129611_2014	Finland_adult	northern
129611	2014-08-02 04:07:00	214	27.575	53.162	A	129611_2014	Finland_adult	northern
129611	2014-08-04 17:15:00	216	26.903	53.228	2	129611_2014	Finland_adult	northern
129611	2014-08-06 17:53:00	218	26.928	53.228	2	129611_2014	Finland_adult	northern
129611	2014-08-09 09:28:00	221	26.815	53.232	B	129611_2014	Finland_adult	northern
129611	2014-08-11 15:16:00	223	26.964	53.239	0	129611_2014	Finland_adult	northern
129611	2014-08-13 18:50:00	225	26.901	53.22	1	129611_2014	Finland_adult	northern
129611	2014-08-16 07:56:00	228	26.923	53.227	1	129611_2014	Finland_adult	northern
129611	2014-08-18 07:16:00	230	30.356	50.631	A	129611_2014	Finland_adult	northern
129611	2014-08-20 19:34:00	232	35.345	44.04	1	129611_2014	Finland_adult	northern
129611	2014-08-23 01:52:00	235	36.198	41.635	A	129611_2014	Finland_adult	northern
129611	2014-08-25 10:32:00	237	36.049	41.533	A	129611_2014	Finland_adult	northern
129611	2014-08-27 11:49:00	239	36.224	41.665	B	129611_2014	Finland_adult	northern
129611	2014-08-30 02:42:00	242	36.112	41.549	A	129611_2014	Finland_adult	northern
129611	2014-09-01 03:42:00	244	37.221	33.38	A	129611_2014	Finland_adult	northern
129611	2014-09-03 15:04:00	246	36.236	17.658	1	129611_2014	Finland_adult	northern
129611	2014-09-06 00:24:00	249	33.906	12.374	2	129611_2014	Finland_adult	northern
129611	2014-09-08 02:29:00	251	33.892	12.377	3	129611_2014	Finland_adult	northern
129611	2014-09-10 13:03:00	253	32.382	11.289	1	129611_2014	Finland_adult	northern
129611	2014-09-12 15:16:00	255	32.292	11.328	3	129611_2014	Finland_adult	northern
129611	2014-09-15 02:59:00	258	32.763	11.317	3	129611_2014	Finland_adult	northern
129611	2014-09-17 03:48:00	260	32.641	11.561	3	129611_2014	Finland_adult	northern
129611	2014-09-19 13:01:00	262	32.647	12.037	2	129611_2014	Finland_adult	northern
129611	2014-09-22 01:43:00	265	32.632	12.701	2	129611_2014	Finland_adult	northern
129611	2014-09-24 03:12:00	267	32.953	12.775	3	129611_2014	Finland_adult	northern
129611	2014-09-26 16:23:00	269	32.955	12.778	3	129611_2014	Finland_adult	northern
129611	2014-09-28 17:02:00	271	32.969	12.771	3	129611_2014	Finland_adult	northern
129611	2014-10-01 04:33:00	274	30.893	2.895	2	129611_2014	Finland_adult	northern
129611	2014-10-03 13:42:00	276	27.406	-2.936	2	129611_2014	Finland_adult	northern
129611	2014-10-05 16:45:00	278	25.902	-8.227	2	129611_2014	Finland_adult	northern
129611	2014-10-07 23:42:00	280	25.908	-8.221	3	129611_2014	Finland_adult	northern
129611	2014-10-10 03:08:00	283	25.819	-8.252	3	129611_2014	Finland_adult	northern
129611	2014-10-12 11:33:00	285	25.884	-8.338	3	129611_2014	Finland_adult	northern
129611	2014-10-14 20:29:00	287	25.876	-8.316	3	129611_2014	Finland_adult	northern
129611	2014-10-17 01:47:00	290	25.856	-8.333	3	129611_2014	Finland_adult	northern
129611	2014-10-19 14:01:00	292	25.85	-8.331	2	129611_2014	Finland_adult	northern
129611	2014-10-21 16:42:00	294	25.864	-8.332	2	129611_2014	Finland_adult	northern
129611	2014-10-24 02:08:00	297	25.855	-8.332	3	129611_2014	Finland_adult	northern
129611	2014-10-26 14:21:00	299	25.861	-8.333	3	129611_2014	Finland_adult	northern
129611	2014-10-28 16:12:00	301	25.863	-8.331	2	129611_2014	Finland_adult	northern
129611	2014-10-31 02:22:00	304	26.548	-9.143	2	129611_2014	Finland_adult	northern
129611	2014-11-02 07:58:00	306	26.556	-9.174	1	129611_2014	Finland_adult	northern
129611	2014-11-04 12:21:00	308	26.608	-9.116	1	129611_2014	Finland_adult	northern
129611	2014-11-06 19:09:00	310	26.562	-9.125	3	129611_2014	Finland_adult	northern
129611	2014-11-09 02:21:00	313	26.569	-9.125	3	129611_2014	Finland_adult	northern
129611	2014-11-11 15:42:00	315	26.567	-9.127	2	129611_2014	Finland_adult	northern
129611	2014-11-13 18:24:00	317	30.2	-8.953	2	129611_2014	Finland_adult	northern
129611	2014-11-16 02:34:00	320	30.623	-8.887	3	129611_2014	Finland_adult	northern
129611	2014-11-18 15:03:00	322	30.625	-8.9	3	129611_2014	Finland_adult	northern
129611	2014-11-20 15:07:00	324	30.723	-8.607	2	129611_2014	Finland_adult	northern
129611	2014-11-23 03:24:00	327	31.536	-8.684	2	129611_2014	Finland_adult	northern
129611	2014-11-25 06:43:00	329	31.866	-8.008	1	129611_2014	Finland_adult	northern
129611	2014-11-27 11:27:00	331	31.841	-7.979	2	129611_2014	Finland_adult	northern
129611	2014-11-30 01:48:00	334	31.867	-7.977	3	129611_2014	Finland_adult	northern
129611	2014-12-02 03:41:00	336	31.864	-7.975	3	129611_2014	Finland_adult	northern
129611	2014-12-04 15:19:00	338	31.859	-7.972	1	129611_2014	Finland_adult	northern
129611	2014-12-06 18:50:00	340	31.863	-7.972	2	129611_2014	Finland_adult	northern
129611	2014-12-09 06:55:00	343	31.868	-7.978	3	129611_2014	Finland_adult	northern
129611	2014-12-11 12:14:00	345	31.874	-7.975	2	129611_2014	Finland_adult	northern
129611	2014-12-13 15:37:00	347	31.87	-7.977	2	129611_2014	Finland_adult	northern
129611	2014-12-16 02:08:00	350	31.866	-7.976	3	129611_2014	Finland_adult	northern
129611	2014-12-18 07:09:00	352	31.864	-7.978	3	129611_2014	Finland_adult	northern
129611	2014-12-20 14:23:00	354	31.555	-7.444	3	129611_2014	Finland_adult	northern
129611	2014-12-23 02:20:00	357	31.559	-7.444	3	129611_2014	Finland_adult	northern
129611	2014-12-25 11:19:00	359	31.482	-7.136	3	129611_2014	Finland_adult	northern
129611	2014-12-27 14:20:00	361	31.488	-7.135	3	129611_2014	Finland_adult	northern
129611	2014-12-29 19:12:00	363	31.5	-7.129	3	129611_2014	Finland_adult	northern
Ma65-11	2011-06-17 09:49:00	168	18.743	68.306	2	Ma65-11_2011	Lapland	northern
Ma65-11	2011-06-19 15:34:00	170	18.72	68.329	3	Ma65-11_2011	Lapland	northern
Ma65-11	2011-06-22 00:17:00	173	18.786	68.364	3	Ma65-11_2011	Lapland	northern
Ma65-11	2011-06-24 09:59:00	175	18.819	68.308	3	Ma65-11_2011	Lapland	northern
Ma65-11	2011-06-26 19:32:00	177	18.769	68.377	2	Ma65-11_2011	Lapland	northern
Ma65-11	2011-06-29 12:54:00	180	18.545	68.276	3	Ma65-11_2011	Lapland	northern
Ma65-11	2011-07-01 18:14:00	182	18.412	68.237	3	Ma65-11_2011	Lapland	northern
Ma65-11	2011-07-04 04:53:00	185	18.552	68.309	2	Ma65-11_2011	Lapland	northern
Ma65-11	2011-07-06 10:40:00	187	18.447	68.224	3	Ma65-11_2011	Lapland	northern
Ma65-11	2011-07-09 04:01:00	190	18.429	68.234	3	Ma65-11_2011	Lapland	northern
Ma65-11	2011-07-11 09:22:00	192	18.543	68.293	3	Ma65-11_2011	Lapland	northern
Ma65-11	2011-07-13 17:16:00	194	18.53	68.287	2	Ma65-11_2011	Lapland	northern
Ma65-11	2011-07-16 04:29:00	197	18.586	68.263	3	Ma65-11_2011	Lapland	northern
Ma65-11	2011-07-18 12:21:00	199	18.562	68.266	3	Ma65-11_2011	Lapland	northern
Ma65-11	2011-07-21 04:08:00	202	18.564	68.268	3	Ma65-11_2011	Lapland	northern
Ma65-11	2011-07-23 11:35:00	204	23.097	66.773	3	Ma65-11_2011	Lapland	northern
Ma65-11	2011-07-26 00:50:00	207	23.1	66.777	3	Ma65-11_2011	Lapland	northern
Ma65-11	2011-07-28 03:58:00	209	27.308	64.289	3	Ma65-11_2011	Lapland	northern
Ma65-11	2011-07-30 16:12:00	211	28.046	63.66	2	Ma65-11_2011	Lapland	northern
Ma65-11	2011-08-02 04:44:00	214	28.065	63.659	3	Ma65-11_2011	Lapland	northern
Ma65-11	2011-08-04 07:59:00	216	28.121	63.615	3	Ma65-11_2011	Lapland	northern
Ma65-11	2011-08-06 15:58:00	218	28.171	63.665	2	Ma65-11_2011	Lapland	northern
Ma65-11	2011-08-10 06:05:00	222	28.026	63.661	2	Ma65-11_2011	Lapland	northern
Ma65-11	2011-08-12 09:46:00	224	28.084	63.652	2	Ma65-11_2011	Lapland	northern
Ma65-11	2011-08-14 18:05:00	226	28.07	63.642	3	Ma65-11_2011	Lapland	northern
Ma65-11	2011-08-17 05:23:00	229	28.074	63.651	3	Ma65-11_2011	Lapland	northern
Ma65-11	2011-08-19 13:36:00	231	28.053	63.672	1	Ma65-11_2011	Lapland	northern
Ma65-11	2011-08-22 02:49:00	234	25.912	58.119	2	Ma65-11_2011	Lapland	northern
Ma65-11	2011-08-24 12:21:00	236	33.777	57.221	B	Ma65-11_2011	Lapland	northern
Ma65-11	2011-08-27 01:54:00	239	22.147	52.635	3	Ma65-11_2011	Lapland	northern
Ma65-11	2011-08-31 18:49:00	243	23.393	49.42	A	Ma65-11_2011	Lapland	northern
Ma65-11	2011-09-03 04:48:00	246	23.483	49.469	B	Ma65-11_2011	Lapland	northern
Ma65-11	2011-09-05 15:25:00	248	23.618	49.326	B	Ma65-11_2011	Lapland	northern
Ma65-11	2011-09-08 02:44:00	251	21.89	48.152	B	Ma65-11_2011	Lapland	northern
Ma65-11	2011-09-13 07:56:00	256	25.017	46.694	B	Ma65-11_2011	Lapland	northern
Ma65-11	2011-09-15 14:46:00	258	26.076	38.266	2	Ma65-11_2011	Lapland	northern
Ma65-11	2011-09-18 02:19:00	261	25.798	19.359	2	Ma65-11_2011	Lapland	northern
Ma65-11	2011-09-20 08:55:00	263	25.059	14.525	0	Ma65-11_2011	Lapland	northern
Ma65-11	2011-09-22 23:21:00	265	24.737	13.251	1	Ma65-11_2011	Lapland	northern
Ma65-11	2011-09-25 07:29:00	268	24.645	12.362	3	Ma65-11_2011	Lapland	northern
Ma65-11	2011-09-27 17:02:00	270	24.645	12.362	3	Ma65-11_2011	Lapland	northern
Ma65-11	2011-09-29 23:47:00	272	23.263	11.499	3	Ma65-11_2011	Lapland	northern
Ma65-11	2011-10-02 12:16:00	275	23.733	10.803	2	Ma65-11_2011	Lapland	northern
Ma65-11	2011-10-05 00:37:00	278	23.726	10.814	3	Ma65-11_2011	Lapland	northern
Ma65-11	2011-10-07 01:25:00	280	23.715	10.815	3	Ma65-11_2011	Lapland	northern
Ma65-11	2011-10-09 18:02:00	282	23.702	10.806	2	Ma65-11_2011	Lapland	northern
Ma65-11	2011-10-12 02:39:00	285	23.711	10.811	3	Ma65-11_2011	Lapland	northern
Ma65-11	2011-10-14 14:35:00	287	23.702	10.804	2	Ma65-11_2011	Lapland	northern
Ma65-11	2011-10-16 18:19:00	289	23.717	10.811	3	Ma65-11_2011	Lapland	northern
Ma65-11	2011-10-19 11:05:00	292	23.711	10.799	2	Ma65-11_2011	Lapland	northern
Ma65-11	2011-10-21 13:29:00	294	23.72	10.806	3	Ma65-11_2011	Lapland	northern
Ma65-11	2011-10-24 02:50:00	297	17.503	7.578	3	Ma65-11_2011	Lapland	northern
Ma65-11	2011-10-26 11:30:00	299	17.997	7.685	2	Ma65-11_2011	Lapland	northern
Ma65-11	2011-10-28 19:19:00	301	18.002	7.689	3	Ma65-11_2011	Lapland	northern
Ma65-11	2011-10-31 13:24:00	304	18.017	7.689	1	Ma65-11_2011	Lapland	northern
Ma65-11	2011-11-02 15:16:00	306	16.274	4.801	3	Ma65-11_2011	Lapland	northern
Ma65-11	2011-11-05 03:03:00	309	16.487	3.838	3	Ma65-11_2011	Lapland	northern
Ma65-11	2011-11-07 14:54:00	311	16.483	3.842	3	Ma65-11_2011	Lapland	northern
Ma65-11	2011-11-10 00:26:00	314	16.482	3.838	2	Ma65-11_2011	Lapland	northern
Ma65-11	2011-11-12 09:02:00	316	16.551	3.82	B	Ma65-11_2011	Lapland	northern
Ma65-11	2011-11-14 19:01:00	318	16.5	3.828	1	Ma65-11_2011	Lapland	northern
Ma65-11	2011-11-17 12:38:00	321	16.51	3.828	1	Ma65-11_2011	Lapland	northern
Ma65-11	2011-11-24 16:20:00	328	15.108	-6.323	3	Ma65-11_2011	Lapland	northern
Ma65-11	2011-11-27 08:54:00	331	13.858	-8.431	1	Ma65-11_2011	Lapland	northern
Ma65-11	2011-12-02 01:36:00	336	14.275	-11.975	1	Ma65-11_2011	Lapland	northern
Ma65-11	2011-12-04 12:54:00	338	14.081	-13.404	2	Ma65-11_2011	Lapland	northern
Ma65-11	2011-12-06 18:34:00	340	13.993	-13.423	3	Ma65-11_2011	Lapland	northern
Ma65-11	2011-12-09 04:24:00	343	13.598	-13.612	3	Ma65-11_2011	Lapland	northern
Ma65-11	2011-12-11 18:45:00	345	13.6	-13.607	3	Ma65-11_2011	Lapland	northern
Ma65-11	2011-12-14 01:06:00	348	13.602	-13.605	3	Ma65-11_2011	Lapland	northern
Ma65-11	2011-12-16 12:30:00	350	13.587	-13.606	1	Ma65-11_2011	Lapland	northern
Ma65-11	2011-12-18 18:50:00	352	13.595	-13.608	3	Ma65-11_2011	Lapland	northern
Ma65-11	2011-12-21 03:00:00	355	13.599	-13.604	3	Ma65-11_2011	Lapland	northern
Ma65-11	2011-12-23 18:33:00	357	13.596	-13.608	3	Ma65-11_2011	Lapland	northern
Ma65-11	2011-12-26 04:14:00	360	13.599	-13.622	3	Ma65-11_2011	Lapland	northern
Ma65-11	2011-12-28 12:03:00	362	13.601	-13.609	2	Ma65-11_2011	Lapland	northern
Ma65-11	2011-12-31 03:53:00	365	13.599	-13.608	3	Ma65-11_2011	Lapland	northern
Ma70-11	2011-06-16 16:46:00	167	18.253	68.43	2	Ma70-11_2011	Lapland	northern
Ma70-11	2011-06-19 04:10:00	170	18.376	68.4	2	Ma70-11_2011	Lapland	northern
Ma70-11	2011-06-21 12:09:00	172	18.278	68.437	3	Ma70-11_2011	Lapland	northern
Ma70-11	2011-06-24 01:41:00	175	18.255	68.434	3	Ma70-11_2011	Lapland	northern
Ma70-11	2011-06-26 08:19:00	177	18.337	68.42	3	Ma70-11_2011	Lapland	northern
Ma70-11	2011-06-28 13:46:00	179	18.274	68.461	3	Ma70-11_2011	Lapland	northern
Ma70-11	2011-07-01 02:09:00	182	18.295	68.437	3	Ma70-11_2011	Lapland	northern
Ma70-11	2011-07-03 18:25:00	184	18.311	68.438	3	Ma70-11_2011	Lapland	northern
Ma70-11	2011-07-06 02:50:00	187	18.187	68.454	2	Ma70-11_2011	Lapland	northern
Ma70-11	2011-07-08 09:10:00	189	18.295	68.428	3	Ma70-11_2011	Lapland	northern
Ma70-11	2011-07-10 11:16:00	191	18.265	68.448	3	Ma70-11_2011	Lapland	northern
Ma70-11	2011-07-13 04:59:00	194	18.282	68.432	3	Ma70-11_2011	Lapland	northern
Ma70-11	2011-07-15 06:51:00	196	18.256	68.436	2	Ma70-11_2011	Lapland	northern
Ma70-11	2011-07-17 17:45:00	198	18.302	68.426	3	Ma70-11_2011	Lapland	northern
Ma70-11	2011-07-20 11:05:00	201	18.665	68.412	3	Ma70-11_2011	Lapland	northern
Ma70-11	2011-07-22 13:49:00	203	23.31	66.759	3	Ma70-11_2011	Lapland	northern
Ma70-11	2011-07-25 07:29:00	206	23.403	66.753	3	Ma70-11_2011	Lapland	northern
Ma70-11	2011-07-27 14:59:00	208	23.325	66.742	3	Ma70-11_2011	Lapland	northern
Ma70-11	2011-07-29 20:15:00	210	23.335	66.779	3	Ma70-11_2011	Lapland	northern
Ma70-11	2011-08-01 11:42:00	213	23.378	66.777	3	Ma70-11_2011	Lapland	northern
Ma70-11	2011-08-03 16:53:00	215	26.875	64.059	3	Ma70-11_2011	Lapland	northern
Ma70-11	2011-08-06 08:34:00	218	26.725	63.948	3	Ma70-11_2011	Lapland	northern
Ma70-11	2011-08-08 20:07:00	220	26.697	63.943	3	Ma70-11_2011	Lapland	northern
Ma70-11	2011-08-11 05:40:00	223	26.595	63.942	1	Ma70-11_2011	Lapland	northern
Ma70-11	2011-08-13 10:07:00	225	26.22	62.438	2	Ma70-11_2011	Lapland	northern
Ma70-11	2011-08-15 19:24:00	227	25.328	59.007	2	Ma70-11_2011	Lapland	northern
Ma70-11	2011-08-18 04:33:00	230	26.524	57.651	2	Ma70-11_2011	Lapland	northern
Ma70-11	2011-08-20 13:37:00	232	26.448	57.676	1	Ma70-11_2011	Lapland	northern
Ma70-11	2011-08-23 07:39:00	235	26.538	57.685	B	Ma70-11_2011	Lapland	northern
Ma70-11	2011-08-25 10:34:00	237	31.583	58.978	B	Ma70-11_2011	Lapland	northern
Ma70-11	2011-08-28 03:58:00	240	35.691	51.715	B	Ma70-11_2011	Lapland	northern
Ma70-11	2011-08-30 09:14:00	242	35.652	49.985	B	Ma70-11_2011	Lapland	northern
Ma70-11	2011-09-01 18:31:00	244	28.132	52.326	A	Ma70-11_2011	Lapland	northern
Ma70-11	2011-09-04 10:26:00	247	29.622	52.41	B	Ma70-11_2011	Lapland	northern
Ma70-11	2011-09-06 18:25:00	249	28.056	52.537	2	Ma70-11_2011	Lapland	northern
Ma70-11	2011-09-09 01:17:00	252	28.127	52.519	0	Ma70-11_2011	Lapland	northern
Ma70-11	2011-09-11 19:17:00	254	27.804	52.007	A	Ma70-11_2011	Lapland	northern
Ma70-11	2011-09-14 06:32:00	257	28.069	48.791	A	Ma70-11_2011	Lapland	northern
Ma70-11	2011-09-16 11:57:00	259	30.419	48.767	2	Ma70-11_2011	Lapland	northern
Ma70-11	2011-09-21 07:19:00	264	30.444	48.769	A	Ma70-11_2011	Lapland	northern
Ma70-11	2011-09-23 18:00:00	266	30.056	48.123	B	Ma70-11_2011	Lapland	northern
Ma70-11	2011-09-28 18:36:00	271	29.072	9.673	1	Ma70-11_2011	Lapland	northern
Ma70-11	2011-10-01 06:53:00	274	26.853	9.35	3	Ma70-11_2011	Lapland	northern
Ma70-11	2011-10-03 13:59:00	276	26.847	9.351	3	Ma70-11_2011	Lapland	northern
Ma70-11	2011-10-06 03:23:00	279	26.858	9.339	3	Ma70-11_2011	Lapland	northern
Ma70-11	2011-10-08 11:21:00	281	26.848	9.339	3	Ma70-11_2011	Lapland	northern
Ma70-11	2011-10-10 19:51:00	283	26.862	9.34	3	Ma70-11_2011	Lapland	northern
Ma70-11	2011-10-13 02:17:00	286	26.857	9.338	3	Ma70-11_2011	Lapland	northern
Ma70-11	2011-10-15 17:26:00	288	26.854	9.342	3	Ma70-11_2011	Lapland	northern
Ma70-11	2011-10-18 01:57:00	291	27.002	7.448	3	Ma70-11_2011	Lapland	northern
Ma70-11	2011-10-20 12:01:00	293	26.813	7.386	3	Ma70-11_2011	Lapland	northern
Ma70-11	2011-10-23 03:15:00	296	26.804	7.388	3	Ma70-11_2011	Lapland	northern
Ma70-11	2011-10-25 05:18:00	298	26.802	7.392	1	Ma70-11_2011	Lapland	northern
Ma70-11	2011-10-27 17:40:00	300	23.234	2.668	1	Ma70-11_2011	Lapland	northern
Ma70-11	2011-10-30 05:34:00	303	20.026	-3.13	3	Ma70-11_2011	Lapland	northern
Ma70-11	2011-11-01 15:32:00	305	19.681	-3.357	2	Ma70-11_2011	Lapland	northern
Ma70-11	2011-11-04 08:26:00	308	19.676	-3.358	2	Ma70-11_2011	Lapland	northern
Ma70-11	2011-11-06 18:45:00	310	19.675	-3.357	3	Ma70-11_2011	Lapland	northern
Ma70-11	2011-11-09 00:32:00	313	19.365	-3.569	3	Ma70-11_2011	Lapland	northern
Ma70-11	2011-11-11 12:01:00	315	19.365	-3.575	2	Ma70-11_2011	Lapland	northern
Ma70-11	2011-11-13 19:42:00	317	19.369	-3.572	2	Ma70-11_2011	Lapland	northern
Ma70-11	2011-11-16 07:14:00	320	19.366	-3.576	2	Ma70-11_2011	Lapland	northern
Ma70-11	2011-11-18 18:19:00	322	19.365	-3.571	2	Ma70-11_2011	Lapland	northern
Ma70-11	2011-11-21 11:56:00	325	19.359	-3.571	2	Ma70-11_2011	Lapland	northern
Ma70-11	2011-11-23 17:20:00	327	19.401	-3.535	0	Ma70-11_2011	Lapland	northern
Ma70-11	2011-11-26 12:40:00	330	19.557	-3.494	B	Ma70-11_2011	Lapland	northern
Ma70-11	2011-11-28 14:46:00	332	19.368	-3.572	2	Ma70-11_2011	Lapland	northern
Ma70-11	2011-12-03 14:04:00	337	19.377	-3.559	A	Ma70-11_2011	Lapland	northern
Ma70-11	2011-12-08 13:59:00	342	18.836	-3.656	B	Ma70-11_2011	Lapland	northern
Ma70-11	2011-12-18 06:24:00	352	19.367	-3.571	3	Ma70-11_2011	Lapland	northern
Ma70-11	2011-12-20 18:07:00	354	19.366	-3.572	3	Ma70-11_2011	Lapland	northern
Ma70-11	2011-12-23 06:01:00	357	19.369	-3.575	1	Ma70-11_2011	Lapland	northern
Ma70-11	2011-12-25 17:39:00	359	19.36	-3.568	A	Ma70-11_2011	Lapland	northern
Ma70-11	2011-12-28 06:07:00	362	19.363	-3.568	3	Ma70-11_2011	Lapland	northern
Ma70-11	2011-12-30 15:10:00	364	19.361	-3.575	3	Ma70-11_2011	Lapland	northern
Ma73-11	2011-06-16 13:26:00	167	18.292	68.421	3	Ma73-11_2011	Lapland	northern
Ma73-11	2011-06-19 08:41:00	170	18.297	68.42	3	Ma73-11_2011	Lapland	northern
Ma73-11	2011-06-22 11:23:00	173	18.273	68.424	2	Ma73-11_2011	Lapland	northern
Ma73-11	2011-06-24 17:22:00	175	18.383	68.446	2	Ma73-11_2011	Lapland	northern
Ma73-11	2011-06-27 06:06:00	178	18.263	68.436	3	Ma73-11_2011	Lapland	northern
Ma73-11	2011-06-29 10:07:00	180	18.241	68.468	2	Ma73-11_2011	Lapland	northern
Ma73-11	2011-07-01 20:57:00	182	17.767	68.312	0	Ma73-11_2011	Lapland	northern
Ma73-11	2011-07-04 10:58:00	185	18.287	68.428	3	Ma73-11_2011	Lapland	northern
Ma73-11	2011-07-08 14:58:00	189	18.271	68.423	2	Ma73-11_2011	Lapland	northern
Ma73-11	2011-07-11 08:40:00	192	18.262	68.449	3	Ma73-11_2011	Lapland	northern
Ma73-11	2011-07-14 10:34:00	195	18.438	68.387	1	Ma73-11_2011	Lapland	northern
Ma73-11	2011-07-16 19:46:00	197	18.39	68.455	3	Ma73-11_2011	Lapland	northern
Ma73-11	2011-07-19 08:57:00	200	18.799	68.461	3	Ma73-11_2011	Lapland	northern
Ma73-11	2011-07-21 15:40:00	202	20.189	68.107	2	Ma73-11_2011	Lapland	northern
Ma73-11	2011-07-24 06:48:00	205	21.784	67.423	2	Ma73-11_2011	Lapland	northern
Ma73-11	2011-07-26 09:48:00	207	21.821	67.392	3	Ma73-11_2011	Lapland	northern
Ma73-11	2011-07-29 02:04:00	210	21.816	67.392	3	Ma73-11_2011	Lapland	northern
Ma73-11	2011-07-31 13:43:00	212	21.781	67.389	3	Ma73-11_2011	Lapland	northern
Ma73-11	2011-08-02 15:00:00	214	22.431	66.451	3	Ma73-11_2011	Lapland	northern
Ma73-11	2011-08-05 06:05:00	217	23.002	65.805	3	Ma73-11_2011	Lapland	northern
Ma73-11	2011-08-07 17:23:00	219	22.403	66.388	3	Ma73-11_2011	Lapland	northern
Ma73-11	2011-08-10 05:10:00	222	23.248	65.936	3	Ma73-11_2011	Lapland	northern
Ma73-11	2011-08-12 13:47:00	224	23.209	65.817	2	Ma73-11_2011	Lapland	northern
Ma73-11	2011-08-15 02:39:00	227	25.357	65.649	1	Ma73-11_2011	Lapland	northern
Ma73-11	2011-08-17 10:25:00	229	25.54	65.43	3	Ma73-11_2011	Lapland	northern
Ma73-11	2011-08-20 16:18:00	232	17.946	63.45	3	Ma73-11_2011	Lapland	northern
Ma73-11	2011-08-23 02:37:00	235	17.737	62.213	3	Ma73-11_2011	Lapland	northern
Ma73-11	2011-08-26 18:55:00	238	17.308	60.043	3	Ma73-11_2011	Lapland	northern
Ma73-11	2011-08-29 11:47:00	241	17.696	59.512	3	Ma73-11_2011	Lapland	northern
Ma73-11	2011-08-31 20:33:00	243	17.778	59.109	3	Ma73-11_2011	Lapland	northern
Ma73-11	2011-09-03 03:07:00	246	20.446	55.929	0	Ma73-11_2011	Lapland	northern
Ma73-11	2011-09-05 13:36:00	248	21.064	55.794	A	Ma73-11_2011	Lapland	northern
Ma73-11	2011-09-08 07:23:00	251	25.935	55.122	B	Ma73-11_2011	Lapland	northern
Ma73-11	2011-09-12 22:53:00	255	28.114	53.772	B	Ma73-11_2011	Lapland	northern
Ma73-11	2011-09-15 11:45:00	258	21.689	53.44	1	Ma73-11_2011	Lapland	northern
Ma73-11	2011-09-18 00:03:00	261	21.972	53.476	B	Ma73-11_2011	Lapland	northern
Ma73-11	2011-09-20 07:41:00	263	21.545	53.387	A	Ma73-11_2011	Lapland	northern
Ma73-11	2011-09-22 19:35:00	265	21.583	53.382	2	Ma73-11_2011	Lapland	northern
Ma73-11	2011-09-25 08:47:00	268	21.638	53.37	B	Ma73-11_2011	Lapland	northern
Ma73-11	2011-09-27 18:02:00	270	21.577	53.378	A	Ma73-11_2011	Lapland	northern
Ma73-11	2011-10-07 15:47:00	280	15.158	11.487	A	Ma73-11_2011	Lapland	northern
Ma73-11	2011-10-10 08:43:00	283	15.568	11.6	2	Ma73-11_2011	Lapland	northern
Ma73-11	2011-10-12 12:22:00	285	15.561	11.598	1	Ma73-11_2011	Lapland	northern
Ma73-11	2011-10-15 03:07:00	288	16.613	11.025	1	Ma73-11_2011	Lapland	northern
Ma73-11	2011-10-17 13:07:00	290	16.491	10.93	0	Ma73-11_2011	Lapland	northern
Ma73-11	2011-10-19 20:06:00	292	16.524	10.917	2	Ma73-11_2011	Lapland	northern
Ma73-11	2011-10-22 07:52:00	295	16.525	10.914	1	Ma73-11_2011	Lapland	northern
Ma73-11	2011-10-24 18:55:00	297	16.637	8.68	2	Ma73-11_2011	Lapland	northern
Ma73-11	2011-10-27 03:19:00	300	16.774	10.574	3	Ma73-11_2011	Lapland	northern
Ma73-11	2011-10-29 08:50:00	302	16.694	10.727	2	Ma73-11_2011	Lapland	northern
Ma73-11	2011-11-01 01:57:00	305	16.677	10.732	3	Ma73-11_2011	Lapland	northern
Ma73-11	2011-11-03 03:51:00	307	16.678	10.732	2	Ma73-11_2011	Lapland	northern
Ma73-11	2011-11-05 14:13:00	309	16.682	10.726	3	Ma73-11_2011	Lapland	northern
Ma73-11	2011-11-08 03:27:00	312	16.674	10.736	3	Ma73-11_2011	Lapland	northern
Ma73-11	2011-11-10 08:06:00	314	15.699	5.202	2	Ma73-11_2011	Lapland	northern
Ma73-11	2011-11-12 20:07:00	316	13.392	-0.355	2	Ma73-11_2011	Lapland	northern
Ma73-11	2011-11-15 13:58:00	319	13.411	-0.221	2	Ma73-11_2011	Lapland	northern
Ma73-11	2011-11-17 18:31:00	321	13.412	-0.53	1	Ma73-11_2011	Lapland	northern
Ma73-11	2011-11-20 09:36:00	324	13.432	-0.576	A	Ma73-11_2011	Lapland	northern
Ma73-11	2011-11-22 17:31:00	326	13.454	-0.633	0	Ma73-11_2011	Lapland	northern
Ma73-11	2011-11-25 03:19:00	329	13.443	-0.578	3	Ma73-11_2011	Lapland	northern
Ma73-11	2011-11-27 15:10:00	331	13.449	-0.573	2	Ma73-11_2011	Lapland	northern
Ma73-11	2011-12-02 13:21:00	336	13.453	-0.575	B	Ma73-11_2011	Lapland	northern
Ma73-11	2011-12-17 12:27:00	351	13.44	-0.582	1	Ma73-11_2011	Lapland	northern
Ma73-11	2011-12-19 20:39:00	353	13.442	-0.704	1	Ma73-11_2011	Lapland	northern
Ma73-11	2011-12-29 17:58:00	363	13.435	-0.709	3	Ma73-11_2011	Lapland	northern
Ma73-11	2012-06-15 02:35:00	167	19.798	68.155	2	Ma73-11_2012	Lapland	northern
Ma73-11	2012-06-17 11:47:00	169	18.281	68.444	2	Ma73-11_2012	Lapland	northern
Ma73-11	2012-06-19 17:53:00	171	18.315	68.439	3	Ma73-11_2012	Lapland	northern
Ma73-11	2012-06-22 06:36:00	174	18.332	68.43	2	Ma73-11_2012	Lapland	northern
Ma73-11	2012-06-24 17:50:00	176	18.447	68.431	2	Ma73-11_2012	Lapland	northern
Ma73-11	2012-06-27 12:12:00	179	18.441	68.437	3	Ma73-11_2012	Lapland	northern
Ma73-11	2012-06-29 10:49:00	181	18.317	68.431	3	Ma73-11_2012	Lapland	northern
Ma73-11	2012-07-01 14:29:00	183	18.291	68.433	2	Ma73-11_2012	Lapland	northern
Ma73-11	2012-07-04 05:41:00	186	18.277	68.442	2	Ma73-11_2012	Lapland	northern
Ma73-11	2012-07-06 12:02:00	188	18.196	68.429	3	Ma73-11_2012	Lapland	northern
Ma73-11	2012-07-09 03:24:00	191	18.252	68.438	2	Ma73-11_2012	Lapland	northern
Ma73-11	2012-07-11 07:48:00	193	18.244	68.444	2	Ma73-11_2012	Lapland	northern
Ma73-11	2012-07-13 10:52:00	195	18.249	68.44	3	Ma73-11_2012	Lapland	northern
Ma73-11	2012-07-16 06:22:00	198	18.273	68.426	2	Ma73-11_2012	Lapland	northern
Ma73-11	2012-07-18 11:11:00	200	18.263	68.453	3	Ma73-11_2012	Lapland	northern
Ma73-11	2012-07-20 21:43:00	202	18.298	68.48	1	Ma73-11_2012	Lapland	northern
Ma73-11	2012-07-23 10:53:00	205	18.272	68.443	2	Ma73-11_2012	Lapland	northern
Ma73-11	2012-07-25 17:16:00	207	18.234	68.424	2	Ma73-11_2012	Lapland	northern
Ma73-11	2012-07-28 09:37:00	210	18.26	68.439	3	Ma73-11_2012	Lapland	northern
Ma73-11	2012-07-30 15:25:00	212	18.263	68.439	3	Ma73-11_2012	Lapland	northern
Ma73-11	2012-08-02 09:38:00	215	19.92	67.816	3	Ma73-11_2012	Lapland	northern
Ma73-11	2012-08-04 12:22:00	217	26.608	65.394	3	Ma73-11_2012	Lapland	northern
Ma73-11	2012-08-07 04:37:00	220	28.44	63.536	2	Ma73-11_2012	Lapland	northern
Ma73-11	2012-08-09 10:47:00	222	29.893	63.514	0	Ma73-11_2012	Lapland	northern
Ma73-11	2012-08-12 05:42:00	225	29.921	63.543	0	Ma73-11_2012	Lapland	northern
Ma73-11	2012-08-14 14:50:00	227	29.928	63.546	1	Ma73-11_2012	Lapland	northern
Ma73-11	2012-08-17 04:22:00	230	30.303	64.141	2	Ma73-11_2012	Lapland	northern
Ma73-11	2012-08-19 07:58:00	232	30.346	64.134	3	Ma73-11_2012	Lapland	northern
Ma73-11	2012-08-22 01:45:00	235	30.282	64.407	0	Ma73-11_2012	Lapland	northern
Ma73-11	2012-08-24 09:18:00	237	30.373	64.453	1	Ma73-11_2012	Lapland	northern
Ma73-11	2012-08-26 19:27:00	239	30.411	64.484	2	Ma73-11_2012	Lapland	northern
Ma73-11	2012-08-29 12:10:00	242	30.256	64.489	3	Ma73-11_2012	Lapland	northern
Ma73-11	2012-08-31 17:42:00	244	30.326	64.491	2	Ma73-11_2012	Lapland	northern
Ma73-11	2012-09-05 15:36:00	249	29.145	63.95	2	Ma73-11_2012	Lapland	northern
Ma73-11	2012-09-08 10:54:00	252	29.144	63.952	2	Ma73-11_2012	Lapland	northern
Ma73-11	2012-09-10 16:13:00	254	28.911	52.322	B	Ma73-11_2012	Lapland	northern
Ma73-11	2012-09-30 12:51:00	274	22.275	12.464	1	Ma73-11_2012	Lapland	northern
Ma73-11	2012-10-02 16:57:00	276	22.293	12.474	3	Ma73-11_2012	Lapland	northern
Ma73-11	2012-10-05 06:21:00	279	22.294	12.464	3	Ma73-11_2012	Lapland	northern
Ma73-11	2012-10-07 14:30:00	281	20.313	11.706	1	Ma73-11_2012	Lapland	northern
Ma73-11	2012-10-10 03:56:00	284	20.349	11.735	3	Ma73-11_2012	Lapland	northern
Ma73-11	2012-10-12 15:49:00	286	20.357	11.739	2	Ma73-11_2012	Lapland	northern
Ma73-11	2012-10-15 02:11:00	289	20.356	11.73	3	Ma73-11_2012	Lapland	northern
Ma73-11	2012-10-17 06:37:00	291	20.348	11.734	2	Ma73-11_2012	Lapland	northern
Ma73-11	2012-10-19 20:38:00	293	20.353	11.727	2	Ma73-11_2012	Lapland	northern
Ma73-11	2012-10-22 04:03:00	296	20.35	11.734	3	Ma73-11_2012	Lapland	northern
Ma73-11	2012-10-24 15:58:00	298	20.354	11.736	2	Ma73-11_2012	Lapland	northern
Ma73-11	2012-10-27 00:51:00	301	18.985	9.708	2	Ma73-11_2012	Lapland	northern
Ma73-11	2012-10-29 11:39:00	303	15.298	4.743	B	Ma73-11_2012	Lapland	northern
Ma73-11	2012-11-01 08:22:00	306	15.257	4.518	2	Ma73-11_2012	Lapland	northern
Ma73-11	2012-11-08 08:04:00	313	14.191	-0.935	B	Ma73-11_2012	Lapland	northern
Ma73-11	2012-11-10 19:34:00	315	14.236	-0.883	1	Ma73-11_2012	Lapland	northern
Ma73-11	2012-11-13 09:10:00	318	14.211	-0.888	1	Ma73-11_2012	Lapland	northern
Ma73-11	2012-11-15 19:23:00	320	14.226	-0.892	2	Ma73-11_2012	Lapland	northern
Ma73-11	2012-11-18 05:46:00	323	12.301	-2.571	A	Ma73-11_2012	Lapland	northern
Ma73-11	2012-11-20 17:34:00	325	13.485	-2.6	2	Ma73-11_2012	Lapland	northern
Ma73-11	2012-11-23 12:13:00	328	13.486	-2.592	2	Ma73-11_2012	Lapland	northern
Ma73-11	2012-11-25 18:53:00	330	13.496	-2.595	3	Ma73-11_2012	Lapland	northern
Ma73-11	2012-11-28 04:07:00	333	13.488	-2.601	3	Ma73-11_2012	Lapland	northern
Ma73-11	2012-11-30 14:56:00	335	13.471	-2.618	1	Ma73-11_2012	Lapland	northern
Ma73-11	2012-12-03 01:34:00	338	13.461	-2.614	2	Ma73-11_2012	Lapland	northern
Ma73-11	2012-12-10 13:04:00	345	13.48	-2.61	2	Ma73-11_2012	Lapland	northern
Ma73-11	2012-12-15 08:10:00	350	13.462	-2.612	3	Ma73-11_2012	Lapland	northern
Ma73-11	2012-12-17 19:40:00	352	13.466	-2.618	2	Ma73-11_2012	Lapland	northern
Ma73-11	2012-12-20 08:09:00	355	13.464	-2.616	3	Ma73-11_2012	Lapland	northern
Ma73-11	2012-12-22 18:10:00	357	13.469	-2.614	3	Ma73-11_2012	Lapland	northern
Ma73-11	2012-12-25 06:05:00	360	13.47	-2.616	1	Ma73-11_2012	Lapland	northern
Ma73-11	2012-12-27 16:37:00	362	13.471	-2.632	B	Ma73-11_2012	Lapland	northern
Ma73-11	2012-12-30 04:24:00	365	13.469	-2.615	A	Ma73-11_2012	Lapland	northern
19150	2010-06-16 09:16:00	167	14.532	56.033	1	19150_2010	South Sweden	southern
19150	2010-06-18 18:20:00	169	14.456	56.031	2	19150_2010	South Sweden	southern
19150	2010-06-20 21:12:00	171	14.461	56.029	2	19150_2010	South Sweden	southern
19150	2010-06-22 22:14:00	173	14.527	56.025	1	19150_2010	South Sweden	southern
19150	2010-06-25 02:53:00	176	14.427	56.057	1	19150_2010	South Sweden	southern
19150	2010-06-28 11:54:00	179	14.598	56.454	0	19150_2010	South Sweden	southern
19150	2010-06-30 13:26:00	181	14.594	55.961	1	19150_2010	South Sweden	southern
19150	2010-07-02 21:14:00	183	14.487	56.013	1	19150_2010	South Sweden	southern
19150	2010-07-05 00:56:00	186	14.569	56.03	1	19150_2010	South Sweden	southern
19150	2010-07-07 02:16:00	188	14.292	56.1	1	19150_2010	South Sweden	southern
19150	2010-07-09 11:59:00	190	14.531	56.148	0	19150_2010	South Sweden	southern
19150	2010-07-11 12:27:00	192	14.609	55.879	0	19150_2010	South Sweden	southern
19150	2010-07-14 01:05:00	195	18.89	52.908	0	19150_2010	South Sweden	southern
19150	2010-07-16 00:42:00	197	20.475	52.553	3	19150_2010	South Sweden	southern
19150	2010-07-18 10:19:00	199	17.856	51.473	A	19150_2010	South Sweden	southern
19150	2010-07-22 16:48:00	203	18.644	52.33	B	19150_2010	South Sweden	southern
19150	2010-07-25 00:55:00	206	22.309	52.203	B	19150_2010	South Sweden	southern
19150	2010-07-27 20:07:00	208	20.017	52.603	B	19150_2010	South Sweden	southern
19150	2010-07-30 01:39:00	211	20.598	52.709	A	19150_2010	South Sweden	southern
19150	2010-08-03 14:16:00	215	20.084	52.703	0	19150_2010	South Sweden	southern
19150	2010-08-05 20:19:00	217	20.072	52.656	A	19150_2010	South Sweden	southern
19150	2010-08-08 01:42:00	220	20.129	52.633	A	19150_2010	South Sweden	southern
19150	2010-08-12 14:24:00	224	19.924	52.648	A	19150_2010	South Sweden	southern
19150	2010-08-17 08:30:00	229	19.257	51.93	A	19150_2010	South Sweden	southern
19150	2010-08-31 08:14:00	243	25.514	20.02	A	19150_2010	South Sweden	southern
19150	2010-09-02 17:14:00	245	25.996	20.019	B	19150_2010	South Sweden	southern
49466	2010-06-16 17:49:00	167	14.281	56.016	1	49466_2010	South Sweden	southern
49466	2010-06-19 17:11:00	170	14.022	55.971	1	49466_2010	South Sweden	southern
49466	2010-06-22 09:00:00	173	14.37	56.013	1	49466_2010	South Sweden	southern
49466	2010-06-24 21:33:00	175	14.188	55.996	3	49466_2010	South Sweden	southern
49466	2010-06-27 19:00:00	178	14.093	55.966	1	49466_2010	South Sweden	southern
49466	2010-06-30 13:26:00	181	14.111	55.97	0	49466_2010	South Sweden	southern
49466	2010-07-02 22:04:00	183	14.191	56.006	1	49466_2010	South Sweden	southern
49466	2010-07-05 16:56:00	186	14.154	56.003	0	49466_2010	South Sweden	southern
49466	2010-07-08 17:16:00	189	14.205	56.018	2	49466_2010	South Sweden	southern
49466	2010-07-11 09:35:00	192	14.206	56.012	2	49466_2010	South Sweden	southern
49466	2010-07-14 01:02:00	195	14.218	56.005	3	49466_2010	South Sweden	southern
49466	2010-07-16 12:21:00	197	14.243	56.035	2	49466_2010	South Sweden	southern
49466	2010-07-19 11:27:00	200	14.195	55.863	1	49466_2010	South Sweden	southern
49466	2010-07-21 22:13:00	202	14.204	56.01	2	49466_2010	South Sweden	southern
49466	2010-07-24 17:01:00	205	14.377	56.018	1	49466_2010	South Sweden	southern
49466	2010-07-27 10:28:00	208	15.519	56.656	A	49466_2010	South Sweden	southern
49466	2010-07-30 01:39:00	211	14.245	56.003	1	49466_2010	South Sweden	southern
49466	2010-08-01 17:44:00	213	14.208	55.972	0	49466_2010	South Sweden	southern
49466	2010-08-04 18:14:00	216	14.148	55.945	B	49466_2010	South Sweden	southern
49466	2010-08-07 08:32:00	219	14.428	55.893	B	49466_2010	South Sweden	southern
49466	2010-08-09 19:49:00	221	16.832	54.393	B	49466_2010	South Sweden	southern
49466	2010-08-12 19:38:00	224	16.848	54.428	1	49466_2010	South Sweden	southern
49466	2010-08-15 09:18:00	227	17.157	54.129	B	49466_2010	South Sweden	southern
49466	2010-08-18 03:22:00	230	16.739	54.439	1	49466_2010	South Sweden	southern
49466	2010-08-26 14:23:00	238	17.807	46.987	B	49466_2010	South Sweden	southern
49466	2010-09-03 18:57:00	246	19.269	47.814	A	49466_2010	South Sweden	southern
49466	2010-09-14 12:00:00	257	18.594	47.607	B	49466_2010	South Sweden	southern
49466	2010-09-17 08:13:00	260	20.449	32.92	B	49466_2010	South Sweden	southern
49466	2010-09-20 01:06:00	263	19.233	12.178	3	49466_2010	South Sweden	southern
49466	2010-09-22 18:19:00	265	18.157	12.302	2	49466_2010	South Sweden	southern
49466	2010-09-25 15:26:00	268	18.129	12.31	1	49466_2010	South Sweden	southern
49466	2010-09-28 03:14:00	271	18.157	12.293	3	49466_2010	South Sweden	southern
49466	2010-09-30 18:24:00	273	18.157	12.295	2	49466_2010	South Sweden	southern
49466	2010-10-03 13:17:00	276	18.142	12.285	1	49466_2010	South Sweden	southern
49466	2010-10-06 03:20:00	279	18.161	12.294	3	49466_2010	South Sweden	southern
49466	2010-10-08 18:30:00	281	18.159	12.295	2	49466_2010	South Sweden	southern
49466	2010-10-11 15:41:00	284	18.163	12.3	3	49466_2010	South Sweden	southern
49466	2010-10-14 11:38:00	287	17.255	0.687	2	49466_2010	South Sweden	southern
49466	2010-10-17 03:59:00	290	17.536	0.613	3	49466_2010	South Sweden	southern
49466	2010-10-19 15:48:00	292	17.547	0.615	2	49466_2010	South Sweden	southern
49466	2010-10-22 13:13:00	295	17.548	0.616	2	49466_2010	South Sweden	southern
49466	2010-10-25 04:05:00	298	17.539	0.612	3	49466_2010	South Sweden	southern
49466	2010-10-27 19:46:00	300	17.535	0.612	3	49466_2010	South Sweden	southern
49466	2010-10-30 14:43:00	303	17.54	0.61	3	49466_2010	South Sweden	southern
49466	2010-11-02 11:41:00	306	17.524	0.609	3	49466_2010	South Sweden	southern
49466	2010-11-05 03:01:00	309	17.538	0.613	3	49466_2010	South Sweden	southern
49466	2010-11-07 17:33:00	311	17.535	0.615	3	49466_2010	South Sweden	southern
49466	2010-11-10 19:54:00	314	17.542	0.615	3	49466_2010	South Sweden	southern
49466	2010-11-13 15:47:00	317	17.537	0.613	3	49466_2010	South Sweden	southern
49466	2010-11-16 08:33:00	320	17.546	0.61	3	49466_2010	South Sweden	southern
49466	2010-11-18 20:33:00	322	17.538	0.614	3	49466_2010	South Sweden	southern
49466	2010-11-21 18:58:00	325	17.533	0.613	3	49466_2010	South Sweden	southern
49466	2010-11-24 09:07:00	328	17.532	0.609	3	49466_2010	South Sweden	southern
49466	2010-11-27 11:49:00	331	17.623	0.439	2	49466_2010	South Sweden	southern
49466	2010-11-30 07:48:00	334	17.87	0.423	3	49466_2010	South Sweden	southern
49466	2010-12-02 17:39:00	336	17.866	0.424	3	49466_2010	South Sweden	southern
49466	2010-12-05 12:41:00	339	17.853	0.425	1	49466_2010	South Sweden	southern
49466	2010-12-08 05:25:00	342	17.863	0.422	2	49466_2010	South Sweden	southern
49466	2010-12-11 00:33:00	345	17.868	0.425	3	49466_2010	South Sweden	southern
49466	2010-12-13 20:14:00	347	17.882	0.429	0	49466_2010	South Sweden	southern
49466	2010-12-16 13:29:00	350	17.866	0.425	3	49466_2010	South Sweden	southern
49466	2010-12-19 08:51:00	353	17.868	0.422	2	49466_2010	South Sweden	southern
49466	2010-12-24 23:48:00	358	18.601	-0.915	3	49466_2010	South Sweden	southern
49466	2010-12-27 17:41:00	361	18.144	-1.006	2	49466_2010	South Sweden	southern
49466	2010-12-30 12:41:00	364	18.141	-0.515	2	49466_2010	South Sweden	southern
57372	2010-06-17 04:20:00	168	14.208	56.047	1	57372_2010	South Sweden	southern
57372	2010-06-19 19:39:00	170	14.045	55.999	1	57372_2010	South Sweden	southern
57372	2010-06-22 13:47:00	173	14.11	56.04	0	57372_2010	South Sweden	southern
57372	2010-06-25 04:19:00	176	14.273	56.106	0	57372_2010	South Sweden	southern
57372	2010-06-27 20:31:00	178	14.091	55.968	1	57372_2010	South Sweden	southern
57372	2010-06-30 18:43:00	181	14.288	56.022	0	57372_2010	South Sweden	southern
57372	2010-07-03 11:53:00	184	14.211	56.013	1	57372_2010	South Sweden	southern
57372	2010-07-06 10:51:00	187	16.242	54.243	3	57372_2010	South Sweden	southern
57372	2010-07-08 21:41:00	189	17.298	51.184	1	57372_2010	South Sweden	southern
57372	2010-07-11 22:18:00	192	17.365	51.218	A	57372_2010	South Sweden	southern
57372	2010-07-14 11:23:00	195	17.611	51.203	B	57372_2010	South Sweden	southern
57372	2010-07-17 03:55:00	198	17.376	51.227	2	57372_2010	South Sweden	southern
57372	2010-07-20 03:21:00	201	17.158	51.363	B	57372_2010	South Sweden	southern
57372	2010-07-23 01:10:00	204	16.793	51.341	A	57372_2010	South Sweden	southern
57372	2010-07-25 12:34:00	206	17.36	51.229	0	57372_2010	South Sweden	southern
57372	2010-07-28 08:13:00	209	17.336	51.238	A	57372_2010	South Sweden	southern
57372	2010-07-31 10:34:00	212	17.352	51.243	1	57372_2010	South Sweden	southern
57372	2010-08-02 21:22:00	214	17.381	50.621	B	57372_2010	South Sweden	southern
57372	2010-08-08 19:01:00	220	17.559	46.022	A	57372_2010	South Sweden	southern
57372	2010-08-17 03:36:00	229	17.072	45.718	A	57372_2010	South Sweden	southern
57372	2010-08-28 09:11:00	240	17.445	47.035	A	57372_2010	South Sweden	southern
57372	2010-09-02 18:41:00	245	17.43	47.017	B	57372_2010	South Sweden	southern
57372	2010-09-10 19:35:00	253	17.462	47.049	1	57372_2010	South Sweden	southern
57372	2010-09-13 21:07:00	256	17.407	47.005	A	57372_2010	South Sweden	southern
57372	2010-09-19 12:37:00	262	17.078	46.889	B	57372_2010	South Sweden	southern
57372	2010-09-24 21:25:00	267	17.444	47.045	A	57372_2010	South Sweden	southern
57372	2010-10-06 06:04:00	279	25.567	23.495	A	57372_2010	South Sweden	southern
57372	2010-10-09 02:08:00	282	21.22	12.51	3	57372_2010	South Sweden	southern
57372	2010-10-11 09:15:00	284	20.795	12.144	2	57372_2010	South Sweden	southern
57372	2010-10-14 07:46:00	287	20.786	12.14	2	57372_2010	South Sweden	southern
57372	2010-10-17 03:56:00	290	20.796	12.141	2	57372_2010	South Sweden	southern
57372	2010-10-20 01:10:00	293	20.498	11.785	2	57372_2010	South Sweden	southern
57372	2010-10-22 19:01:00	295	19.853	11.459	2	57372_2010	South Sweden	southern
57372	2010-10-25 12:43:00	298	19.834	11.45	2	57372_2010	South Sweden	southern
57372	2010-10-28 01:02:00	301	19.855	11.462	2	57372_2010	South Sweden	southern
57372	2010-10-30 20:29:00	303	19.85	11.464	3	57372_2010	South Sweden	southern
57372	2010-11-02 19:45:00	306	19.854	11.463	1	57372_2010	South Sweden	southern
57372	2010-11-05 08:59:00	309	19.835	11.462	2	57372_2010	South Sweden	southern
57372	2010-11-08 01:14:00	312	19.851	11.461	2	57372_2010	South Sweden	southern
57372	2010-11-10 18:41:00	314	19.851	11.461	2	57372_2010	South Sweden	southern
57372	2010-11-13 18:05:00	317	19.853	11.465	2	57372_2010	South Sweden	southern
57372	2010-11-16 06:22:00	320	17.959	6.307	2	57372_2010	South Sweden	southern
57372	2010-11-19 04:05:00	323	15.159	-1.75	3	57372_2010	South Sweden	southern
57372	2010-11-21 18:58:00	325	15.142	-1.794	3	57372_2010	South Sweden	southern
57372	2010-11-24 14:40:00	328	15.144	-1.794	3	57372_2010	South Sweden	southern
57372	2010-11-27 13:31:00	331	15.137	-1.796	2	57372_2010	South Sweden	southern
57372	2010-11-30 11:50:00	334	12.51	-6.263	2	57372_2010	South Sweden	southern
57372	2010-12-03 03:30:00	337	12.535	-6.262	3	57372_2010	South Sweden	southern
57372	2010-12-05 20:09:00	339	12.491	-6.336	3	57372_2010	South Sweden	southern
57372	2010-12-08 18:06:00	342	12.487	-6.336	3	57372_2010	South Sweden	southern
57372	2010-12-11 17:31:00	345	12.492	-6.335	3	57372_2010	South Sweden	southern
57372	2010-12-14 08:57:00	348	12.495	-6.335	3	57372_2010	South Sweden	southern
57372	2010-12-17 15:29:00	351	12.493	-6.334	A	57372_2010	South Sweden	southern
57372	2010-12-20 03:20:00	354	12.562	-6.335	3	57372_2010	South Sweden	southern
57372	2010-12-22 20:29:00	356	12.558	-6.335	2	57372_2010	South Sweden	southern
57372	2010-12-25 18:07:00	359	13.486	-5.961	3	57372_2010	South Sweden	southern
57372	2010-12-28 13:00:00	362	13.486	-5.96	3	57372_2010	South Sweden	southern
57372	2010-12-31 16:32:00	365	13.483	-5.954	2	57372_2010	South Sweden	southern
57374	2010-06-17 12:14:00	168	13.472	55.627	0	57374_2010	South Sweden	southern
57374	2010-06-20 09:22:00	171	13.527	55.654	0	57374_2010	South Sweden	southern
57374	2010-06-22 18:53:00	173	13.508	55.673	2	57374_2010	South Sweden	southern
57374	2010-06-25 12:52:00	176	13.614	55.712	2	57374_2010	South Sweden	southern
57374	2010-06-28 09:34:00	179	13.581	55.655	1	57374_2010	South Sweden	southern
57374	2010-06-30 20:21:00	181	13.509	55.673	A	57374_2010	South Sweden	southern
57374	2010-07-06 04:19:00	187	20.38	51.539	1	57374_2010	South Sweden	southern
57374	2010-07-11 19:00:00	192	20.204	51.576	A	57374_2010	South Sweden	southern
57374	2010-07-14 10:59:00	195	20.036	51.752	A	57374_2010	South Sweden	southern
57374	2010-07-17 08:41:00	198	18.994	51.837	B	57374_2010	South Sweden	southern
57374	2010-07-19 19:33:00	200	20.096	51.74	1	57374_2010	South Sweden	southern
57374	2010-07-22 20:11:00	203	20.214	51.83	B	57374_2010	South Sweden	southern
57374	2010-07-25 10:48:00	206	19.532	51.477	B	57374_2010	South Sweden	southern
57374	2010-07-30 19:05:00	211	20.337	52.764	1	57374_2010	South Sweden	southern
57374	2010-08-05 08:50:00	217	19.051	53.54	B	57374_2010	South Sweden	southern
57374	2010-08-07 21:24:00	219	20.483	53.262	A	57374_2010	South Sweden	southern
57374	2010-08-10 18:44:00	222	20.141	53.264	B	57374_2010	South Sweden	southern
57374	2010-08-16 05:51:00	228	19.992	53.396	B	57374_2010	South Sweden	southern
57374	2010-08-21 20:07:00	233	20.289	53.115	B	57374_2010	South Sweden	southern
57374	2010-08-27 01:44:00	239	21.44	52.301	1	57374_2010	South Sweden	southern
57374	2010-09-26 06:03:00	269	26.925	20.579	A	57374_2010	South Sweden	southern
57374	2010-09-29 02:49:00	272	23.151	13.764	3	57374_2010	South Sweden	southern
57374	2010-10-01 12:14:00	274	23.178	13.772	1	57374_2010	South Sweden	southern
57374	2010-10-04 06:28:00	277	23.146	13.766	2	57374_2010	South Sweden	southern
57374	2010-10-07 02:56:00	280	23.152	13.771	3	57374_2010	South Sweden	southern
57374	2010-10-10 00:52:00	283	21.502	9.716	3	57374_2010	South Sweden	southern
57374	2010-10-12 06:54:00	285	21.596	9.61	1	57374_2010	South Sweden	southern
57374	2010-10-15 07:52:00	288	21.6	9.635	3	57374_2010	South Sweden	southern
57374	2010-10-18 03:34:00	291	21.604	9.631	3	57374_2010	South Sweden	southern
57374	2010-10-20 11:56:00	293	21.602	9.637	1	57374_2010	South Sweden	southern
57374	2010-10-23 07:37:00	296	21.605	9.623	3	57374_2010	South Sweden	southern
57374	2010-10-26 00:06:00	299	21.606	9.636	3	57374_2010	South Sweden	southern
57374	2010-10-28 18:20:00	301	21.771	9.29	1	57374_2010	South Sweden	southern
57374	2010-10-31 17:16:00	304	18.371	3.579	3	57374_2010	South Sweden	southern
57374	2010-11-03 06:42:00	307	18.67	0.196	1	57374_2010	South Sweden	southern
57374	2010-11-06 01:10:00	310	18.801	-0.225	3	57374_2010	South Sweden	southern
57374	2010-11-08 17:22:00	312	18.794	-0.224	3	57374_2010	South Sweden	southern
57374	2010-11-11 13:00:00	315	18.799	-0.219	3	57374_2010	South Sweden	southern
57374	2010-11-14 13:00:00	318	18.778	-0.227	A	57374_2010	South Sweden	southern
57374	2010-11-17 07:52:00	321	18.767	-0.236	B	57374_2010	South Sweden	southern
57374	2010-11-19 16:50:00	323	18.795	-0.22	2	57374_2010	South Sweden	southern
57374	2010-11-22 12:43:00	326	18.793	-0.221	2	57374_2010	South Sweden	southern
57374	2010-11-25 08:47:00	329	18.793	-0.215	1	57374_2010	South Sweden	southern
57374	2010-11-28 02:08:00	332	18.799	-0.222	1	57374_2010	South Sweden	southern
57374	2010-11-30 19:44:00	334	18.807	-0.215	2	57374_2010	South Sweden	southern
57374	2010-12-03 16:05:00	337	19.134	0.313	3	57374_2010	South Sweden	southern
57374	2010-12-06 14:53:00	340	19.172	0.525	3	57374_2010	South Sweden	southern
57374	2010-12-09 08:57:00	343	19.18	0.526	3	57374_2010	South Sweden	southern
57374	2010-12-11 20:57:00	345	19.173	0.526	3	57374_2010	South Sweden	southern
57374	2010-12-14 18:36:00	348	19.175	0.525	2	57374_2010	South Sweden	southern
57374	2010-12-17 07:51:00	351	19.167	0.524	3	57374_2010	South Sweden	southern
57374	2010-12-20 06:22:00	354	19.124	0.446	3	57374_2010	South Sweden	southern
57374	2010-12-25 18:07:00	359	19.122	0.444	3	57374_2010	South Sweden	southern
57374	2010-12-28 16:04:00	362	19.116	0.439	2	57374_2010	South Sweden	southern
57374	2010-12-31 03:54:00	365	19.112	0.442	3	57374_2010	South Sweden	southern
36328	2010-06-15 16:17:00	166	12.586	55.716	0	36328_2010	Denmark	southern
36328	2010-06-16 14:10:00	167	12.283	55.684	A	36328_2010	Denmark	southern
36328	2010-06-18 21:57:00	169	12.302	55.693	2	36328_2010	Denmark	southern
36328	2010-06-21 11:02:00	172	12.309	55.675	2	36328_2010	Denmark	southern
36328	2010-06-24 02:50:00	175	12.309	55.691	2	36328_2010	Denmark	southern
36328	2010-06-26 19:11:00	177	12.308	55.695	2	36328_2010	Denmark	southern
36328	2010-06-29 05:19:00	180	12.244	55.643	0	36328_2010	Denmark	southern
36328	2010-07-02 01:27:00	183	12.305	55.693	2	36328_2010	Denmark	southern
36328	2010-07-04 19:18:00	185	12.338	55.69	2	36328_2010	Denmark	southern
36328	2010-07-07 03:56:00	188	12.314	55.699	A	36328_2010	Denmark	southern
36328	2010-07-09 13:33:00	190	12.362	55.661	2	36328_2010	Denmark	southern
36328	2010-07-12 08:45:00	193	12.295	55.699	1	36328_2010	Denmark	southern
36328	2010-07-14 17:59:00	195	12.449	55.711	1	36328_2010	Denmark	southern
36328	2010-07-17 13:51:00	198	12.281	55.725	2	36328_2010	Denmark	southern
36328	2010-07-25 14:07:00	206	14.504	49.885	A	36328_2010	Denmark	southern
36328	2010-07-27 19:44:00	208	14.508	49.838	A	36328_2010	Denmark	southern
36328	2010-08-04 18:19:00	216	18.127	46.972	B	36328_2010	Denmark	southern
36328	2010-08-07 03:50:00	219	17.2	45.66	0	36328_2010	Denmark	southern
36328	2010-08-10 01:27:00	222	16.593	45.499	A	36328_2010	Denmark	southern
36328	2010-08-13 19:49:00	225	17.042	45.646	B	36328_2010	Denmark	southern
36328	2010-08-19 01:36:00	231	18.646	47.091	B	36328_2010	Denmark	southern
36328	2010-08-27 01:49:00	239	18.881	47.049	B	36328_2010	Denmark	southern
36328	2010-09-03 18:23:00	246	19.365	47.319	B	36328_2010	Denmark	southern
36328	2010-09-06 16:39:00	249	19.42	46.828	B	36328_2010	Denmark	southern
36328	2010-09-25 02:46:00	268	17.264	14.013	A	36328_2010	Denmark	southern
36328	2010-09-27 12:53:00	270	16.991	13.195	A	36328_2010	Denmark	southern
36328	2010-09-30 04:06:00	273	16.407	11.48	3	36328_2010	Denmark	southern
36328	2010-10-02 18:01:00	275	16.276	11.615	3	36328_2010	Denmark	southern
36328	2010-10-05 12:56:00	278	16.385	11.557	2	36328_2010	Denmark	southern
36328	2010-10-07 19:53:00	280	16.394	11.558	3	36328_2010	Denmark	southern
36328	2010-10-10 18:07:00	283	16.395	11.558	3	36328_2010	Denmark	southern
36328	2010-10-13 03:52:00	286	16.392	11.558	3	36328_2010	Denmark	southern
36328	2010-10-15 20:39:00	288	16.393	11.558	3	36328_2010	Denmark	southern
36328	2010-10-18 12:39:00	291	16.394	11.559	1	36328_2010	Denmark	southern
36328	2010-10-21 04:03:00	294	16.345	2.148	1	36328_2010	Denmark	southern
36328	2010-10-23 17:09:00	296	19.227	-2.722	3	36328_2010	Denmark	southern
36328	2010-10-26 03:43:00	299	18.853	-3.436	3	36328_2010	Denmark	southern
36328	2010-10-28 19:26:00	301	18.852	-3.438	3	36328_2010	Denmark	southern
36328	2010-10-31 12:02:00	304	18.586	-3.508	3	36328_2010	Denmark	southern
36328	2010-11-03 03:49:00	307	18.68	-2.515	3	36328_2010	Denmark	southern
36328	2010-11-05 17:55:00	309	18.687	-2.513	3	36328_2010	Denmark	southern
36328	2010-11-08 06:18:00	312	18.679	-2.515	3	36328_2010	Denmark	southern
36328	2010-11-10 19:53:00	314	18.68	-2.514	3	36328_2010	Denmark	southern
36328	2010-11-13 15:46:00	317	18.679	-2.514	3	36328_2010	Denmark	southern
36328	2010-11-16 01:05:00	320	18.687	-2.513	3	36328_2010	Denmark	southern
36328	2010-11-18 20:08:00	322	18.677	-2.513	3	36328_2010	Denmark	southern
36328	2010-11-21 11:44:00	325	18.685	-2.506	3	36328_2010	Denmark	southern
36328	2010-11-24 07:29:00	328	18.708	-2.508	3	36328_2010	Denmark	southern
36328	2010-11-26 15:34:00	330	18.683	-2.512	3	36328_2010	Denmark	southern
36328	2010-11-29 13:09:00	333	18.668	-2.515	3	36328_2010	Denmark	southern
36328	2010-12-02 00:28:00	336	18.681	-2.513	3	36328_2010	Denmark	southern
36328	2010-12-04 18:54:00	338	18.676	-2.513	3	36328_2010	Denmark	southern
36328	2010-12-07 06:47:00	341	18.68	-2.516	2	36328_2010	Denmark	southern
36328	2010-12-10 02:20:00	344	18.676	-2.513	3	36328_2010	Denmark	southern
36328	2010-12-12 17:22:00	346	18.676	-2.514	3	36328_2010	Denmark	southern
36328	2010-12-15 05:42:00	349	18.672	-2.511	3	36328_2010	Denmark	southern
36328	2010-12-17 20:30:00	351	18.677	-2.514	3	36328_2010	Denmark	southern
36328	2010-12-20 15:57:00	354	18.676	-2.513	3	36328_2010	Denmark	southern
36328	2010-12-23 03:49:00	357	18.677	-2.515	3	36328_2010	Denmark	southern
36328	2010-12-26 00:36:00	360	18.676	-2.513	3	36328_2010	Denmark	southern
36328	2010-12-28 17:31:00	362	18.676	-2.514	3	36328_2010	Denmark	southern
36328	2010-12-31 03:52:00	365	18.679	-2.512	3	36328_2010	Denmark	southern
36328	2011-06-16 11:52:00	167	12.317	55.689	2	36328_2011	Denmark	southern
36328	2011-06-19 02:39:00	170	12.279	55.693	1	36328_2011	Denmark	southern
36328	2011-06-21 18:18:00	172	12.18	55.691	0	36328_2011	Denmark	southern
36328	2011-06-24 06:39:00	175	12.298	55.701	0	36328_2011	Denmark	southern
36328	2011-06-26 12:53:00	177	12.312	55.688	3	36328_2011	Denmark	southern
36328	2011-06-27 11:26:00	178	12.322	55.677	2	36328_2011	Denmark	southern
36328	2011-06-29 20:38:00	180	12.334	55.698	1	36328_2011	Denmark	southern
36328	2011-07-02 18:47:00	183	12.331	55.69	1	36328_2011	Denmark	southern
36328	2011-07-05 09:27:00	186	12.328	55.691	2	36328_2011	Denmark	southern
36328	2011-07-06 08:48:00	187	12.303	55.691	2	36328_2011	Denmark	southern
36328	2011-07-08 20:47:00	189	12.3	55.695	2	36328_2011	Denmark	southern
36328	2011-07-11 11:36:00	192	12.188	55.666	3	36328_2011	Denmark	southern
36328	2011-07-13 19:04:00	194	14.162	53.608	2	36328_2011	Denmark	southern
36328	2011-07-16 18:19:00	197	14.16	53.614	2	36328_2011	Denmark	southern
36328	2011-07-19 02:19:00	200	14.157	53.617	2	36328_2011	Denmark	southern
36328	2011-07-21 13:29:00	202	14.167	53.612	1	36328_2011	Denmark	southern
36328	2011-07-24 13:03:00	205	14.172	53.598	A	36328_2011	Denmark	southern
36328	2011-07-27 05:07:00	208	14.196	53.613	2	36328_2011	Denmark	southern
36328	2011-07-29 18:13:00	210	14.217	53.617	2	36328_2011	Denmark	southern
36328	2011-08-01 01:45:00	213	14.2	53.616	3	36328_2011	Denmark	southern
36328	2011-08-03 18:09:00	215	14.803	51.946	2	36328_2011	Denmark	southern
36328	2011-08-06 08:37:00	218	14.824	51.957	A	36328_2011	Denmark	southern
36328	2011-08-08 19:14:00	220	14.822	51.963	3	36328_2011	Denmark	southern
36328	2011-08-11 14:41:00	223	18.362	45.808	1	36328_2011	Denmark	southern
36328	2011-08-14 07:47:00	226	18.434	45.756	A	36328_2011	Denmark	southern
36328	2011-08-16 20:37:00	228	18.482	45.767	3	36328_2011	Denmark	southern
36328	2011-08-19 04:17:00	231	18.473	45.768	A	36328_2011	Denmark	southern
36328	2011-08-21 20:34:00	233	18.492	45.759	3	36328_2011	Denmark	southern
36328	2011-08-24 17:57:00	236	18.734	45.952	B	36328_2011	Denmark	southern
36328	2011-08-27 08:47:00	239	18.836	46.466	A	36328_2011	Denmark	southern
36328	2011-08-29 19:28:00	241	18.374	46.839	2	36328_2011	Denmark	southern
36328	2011-09-11 19:59:00	254	18.812	46.448	A	36328_2011	Denmark	southern
36328	2011-09-14 12:15:00	257	17.091	34.426	B	36328_2011	Denmark	southern
36328	2011-09-17 08:18:00	260	17.723	12.909	0	36328_2011	Denmark	southern
36328	2011-09-20 03:11:00	263	17.736	12.694	3	36328_2011	Denmark	southern
36328	2011-09-22 12:25:00	265	17.701	12.657	2	36328_2011	Denmark	southern
36328	2011-09-25 02:52:00	268	17.617	12.634	3	36328_2011	Denmark	southern
36328	2011-09-27 21:01:00	270	17.289	12.31	3	36328_2011	Denmark	southern
36328	2011-09-30 04:12:00	273	17.287	12.306	3	36328_2011	Denmark	southern
36328	2011-10-03 04:36:00	276	17.285	12.304	3	36328_2011	Denmark	southern
36328	2011-10-05 18:02:00	278	17.276	12.309	2	36328_2011	Denmark	southern
36328	2011-10-08 04:16:00	281	17.285	12.308	3	36328_2011	Denmark	southern
36328	2011-10-10 23:37:00	283	17.279	12.309	2	36328_2011	Denmark	southern
36328	2011-10-13 06:04:00	286	17.295	12.303	2	36328_2011	Denmark	southern
36328	2011-10-16 06:01:00	289	15.508	3.768	1	36328_2011	Denmark	southern
36328	2011-10-18 19:31:00	291	18.336	-2.531	1	36328_2011	Denmark	southern
36328	2011-10-21 08:22:00	294	17.898	-2.339	1	36328_2011	Denmark	southern
36328	2011-10-23 18:32:00	296	17.886	-2.335	2	36328_2011	Denmark	southern
36328	2011-10-26 11:28:00	299	17.887	-2.332	2	36328_2011	Denmark	southern
36328	2011-10-29 00:54:00	302	18.887	-1.867	3	36328_2011	Denmark	southern
36328	2011-10-31 16:03:00	304	19.096	-1.734	B	36328_2011	Denmark	southern
36328	2011-11-03 07:20:00	307	19.071	-1.91	3	36328_2011	Denmark	southern
36328	2011-11-06 00:08:00	310	19.036	-1.935	2	36328_2011	Denmark	southern
36328	2011-11-08 18:00:00	312	19.044	-1.941	3	36328_2011	Denmark	southern
36328	2011-11-11 14:55:00	315	19.047	-1.937	3	36328_2011	Denmark	southern
36328	2011-11-14 08:24:00	318	19.048	-1.939	3	36328_2011	Denmark	southern
36328	2011-11-16 13:46:00	320	19.037	-1.944	A	36328_2011	Denmark	southern
36328	2011-11-19 07:09:00	323	19.041	-1.939	2	36328_2011	Denmark	southern
36328	2011-11-22 00:41:00	326	19.044	-1.936	3	36328_2011	Denmark	southern
36328	2011-11-24 14:41:00	328	19.043	-1.939	2	36328_2011	Denmark	southern
36328	2011-11-27 07:14:00	331	19.045	-1.935	3	36328_2011	Denmark	southern
36328	2011-12-02 14:47:00	336	19.041	-1.936	2	36328_2011	Denmark	southern
36328	2011-12-05 12:51:00	339	19.049	-1.934	2	36328_2011	Denmark	southern
36328	2011-12-07 19:47:00	341	19.043	-1.935	3	36328_2011	Denmark	southern
36328	2011-12-10 14:54:00	344	19.04	-1.938	3	36328_2011	Denmark	southern
36328	2011-12-15 20:20:00	349	19.055	-1.934	0	36328_2011	Denmark	southern
36328	2011-12-18 12:11:00	352	19.027	-1.939	1	36328_2011	Denmark	southern
36328	2011-12-21 04:31:00	355	19.042	-1.936	2	36328_2011	Denmark	southern
36328	2011-12-23 20:55:00	357	19.048	-1.936	2	36328_2011	Denmark	southern
36328	2011-12-26 12:28:00	360	19.052	-1.932	1	36328_2011	Denmark	southern
36328	2011-12-29 02:59:00	363	19.046	-1.935	3	36328_2011	Denmark	southern
36328	2011-12-31 18:51:00	365	19.037	-1.969	3	36328_2011	Denmark	southern
36328	2012-06-16 05:40:00	168	12.327	55.687	A	36328_2012	Denmark	southern
36328	2012-06-18 18:57:00	170	12.31	55.673	1	36328_2012	Denmark	southern
36328	2012-06-21 05:22:00	173	12.268	55.727	1	36328_2012	Denmark	southern
36328	2012-06-23 20:20:00	175	12.29	55.678	1	36328_2012	Denmark	southern
36328	2012-06-26 08:08:00	178	12.375	55.675	3	36328_2012	Denmark	southern
36328	2012-06-29 01:52:00	181	12.334	55.654	A	36328_2012	Denmark	southern
36328	2012-07-01 20:24:00	183	14.287	55.584	2	36328_2012	Denmark	southern
36328	2012-07-04 05:04:00	186	14.415	53.606	A	36328_2012	Denmark	southern
36328	2012-07-07 02:07:00	189	14.448	52.419	1	36328_2012	Denmark	southern
36328	2012-07-09 13:00:00	191	17.221	52.653	B	36328_2012	Denmark	southern
36328	2012-07-12 08:00:00	194	14.324	52.019	A	36328_2012	Denmark	southern
36328	2012-07-14 17:47:00	196	14.071	52.068	1	36328_2012	Denmark	southern
36328	2012-07-17 07:42:00	199	14.087	52.065	3	36328_2012	Denmark	southern
36328	2012-07-19 18:29:00	201	14.234	52.122	A	36328_2012	Denmark	southern
36328	2012-07-22 07:58:00	204	14.065	52.082	B	36328_2012	Denmark	southern
36328	2012-07-24 20:46:00	206	14.053	52.048	B	36328_2012	Denmark	southern
36331	2010-06-15 08:03:00	166	12.267	55.714	2	36331_2010	Denmark	southern
36331	2010-06-16 14:10:00	167	12.3	55.697	2	36331_2010	Denmark	southern
36331	2010-06-19 08:56:00	170	12.34	55.663	1	36331_2010	Denmark	southern
36331	2010-06-21 22:34:00	172	12.295	55.698	1	36331_2010	Denmark	southern
36331	2010-06-24 11:11:00	175	12.24	55.689	1	36331_2010	Denmark	southern
36331	2010-06-27 02:21:00	178	12.276	55.614	2	36331_2010	Denmark	southern
36331	2010-06-29 21:28:00	180	12.326	55.688	2	36331_2010	Denmark	southern
36331	2010-07-02 11:21:00	183	12.287	55.701	2	36331_2010	Denmark	southern
36331	2010-07-04 21:26:00	185	12.307	55.697	2	36331_2010	Denmark	southern
36331	2010-07-07 13:54:00	188	13.7	53.121	B	36331_2010	Denmark	southern
36331	2010-07-10 16:33:00	191	15.132	51.854	A	36331_2010	Denmark	southern
36331	2010-07-13 02:55:00	194	15.147	51.864	A	36331_2010	Denmark	southern
36331	2010-07-15 19:17:00	196	15.5	51.995	B	36331_2010	Denmark	southern
36331	2010-07-18 09:59:00	199	14.777	52.169	B	36331_2010	Denmark	southern
36331	2010-07-21 03:58:00	202	15.495	51.863	B	36331_2010	Denmark	southern
36331	2010-07-24 01:01:00	205	15.368	51.975	A	36331_2010	Denmark	southern
36331	2010-07-26 12:15:00	207	15.212	51.931	A	36331_2010	Denmark	southern
36331	2010-07-29 04:05:00	210	16.721	51.842	B	36331_2010	Denmark	southern
36331	2010-07-31 20:26:00	212	15.153	51.863	2	36331_2010	Denmark	southern
36331	2010-08-03 19:22:00	215	15.15	51.875	A	36331_2010	Denmark	southern
36331	2010-08-06 10:27:00	218	16.209	52.094	B	36331_2010	Denmark	southern
36331	2010-08-09 03:20:00	221	19.704	51.284	A	36331_2010	Denmark	southern
36331	2010-08-10 10:24:00	222	21.098	50.932	A	36331_2010	Denmark	southern
36331	2010-08-11 11:46:00	223	20.916	50.898	A	36331_2010	Denmark	southern
36331	2010-08-27 17:36:00	239	25.11	43.753	B	36331_2010	Denmark	southern
36331	2010-08-30 14:24:00	242	24.428	39.989	B	36331_2010	Denmark	southern
36331	2010-09-02 12:12:00	245	24.603	15.367	3	36331_2010	Denmark	southern
36331	2010-09-05 00:22:00	248	24.603	15.359	3	36331_2010	Denmark	southern
36331	2010-09-07 16:00:00	250	24.607	15.368	1	36331_2010	Denmark	southern
36331	2010-09-10 08:17:00	253	22.87	13.216	3	36331_2010	Denmark	southern
36331	2010-09-13 00:51:00	256	22.68	12.987	2	36331_2010	Denmark	southern
36331	2010-09-16 00:09:00	259	22.686	12.974	3	36331_2010	Denmark	southern
36331	2010-09-18 08:52:00	261	21.787	12.075	1	36331_2010	Denmark	southern
36331	2010-09-21 02:42:00	264	21.793	12.092	3	36331_2010	Denmark	southern
36331	2010-09-24 00:35:00	267	21.798	12.096	3	36331_2010	Denmark	southern
36331	2010-09-26 12:52:00	269	21.795	12.101	3	36331_2010	Denmark	southern
36331	2010-09-29 01:11:00	272	19.561	11.097	2	36331_2010	Denmark	southern
36331	2010-10-01 20:28:00	274	18.942	11.037	3	36331_2010	Denmark	southern
36331	2010-10-04 13:08:00	277	17.854	11.899	3	36331_2010	Denmark	southern
36331	2010-10-07 02:55:00	280	17.773	11.94	2	36331_2010	Denmark	southern
36331	2010-10-10 01:13:00	283	17.775	11.938	2	36331_2010	Denmark	southern
36331	2010-10-12 11:59:00	285	16.399	8.98	1	36331_2010	Denmark	southern
36331	2010-10-15 03:06:00	288	16.678	10.747	2	36331_2010	Denmark	southern
36331	2010-10-18 03:32:00	291	16.681	10.747	3	36331_2010	Denmark	southern
36331	2010-10-20 20:36:00	293	16.672	10.742	2	36331_2010	Denmark	southern
36331	2010-10-23 03:13:00	296	16.679	10.746	2	36331_2010	Denmark	southern
36331	2010-10-25 18:30:00	298	16.684	10.749	3	36331_2010	Denmark	southern
36331	2010-10-28 15:35:00	301	16.68	10.733	1	36331_2010	Denmark	southern
36331	2010-10-31 03:19:00	304	16.678	10.745	3	36331_2010	Denmark	southern
36331	2010-11-03 01:40:00	307	16.678	10.748	3	36331_2010	Denmark	southern
36331	2010-11-05 17:58:00	309	16.679	10.742	2	36331_2010	Denmark	southern
36331	2010-11-08 06:17:00	312	13.87	0.18	3	36331_2010	Denmark	southern
36331	2010-11-11 07:22:00	315	13.87	0.192	2	36331_2010	Denmark	southern
36331	2010-11-13 18:45:00	317	13.863	0.177	3	36331_2010	Denmark	southern
36331	2010-11-16 08:18:00	320	13.874	0.178	2	36331_2010	Denmark	southern
36331	2010-11-19 09:12:00	323	14.454	-6.131	3	36331_2010	Denmark	southern
36331	2010-11-21 20:35:00	325	13.955	-8.602	3	36331_2010	Denmark	southern
36331	2010-11-24 16:19:00	328	13.961	-8.602	3	36331_2010	Denmark	southern
36331	2010-11-27 07:23:00	331	13.956	-8.604	3	36331_2010	Denmark	southern
36331	2010-11-30 03:02:00	334	14.045	-8.811	3	36331_2010	Denmark	southern
36331	2010-12-02 16:27:00	336	14.053	-8.81	3	36331_2010	Denmark	southern
36331	2010-12-05 13:44:00	339	14.05	-8.813	3	36331_2010	Denmark	southern
36331	2010-12-08 08:04:00	342	13.953	-8.923	3	36331_2010	Denmark	southern
36331	2010-12-11 01:40:00	345	13.93	-9.503	3	36331_2010	Denmark	southern
36331	2010-12-13 20:13:00	347	13.893	-9.547	3	36331_2010	Denmark	southern
36331	2010-12-16 03:18:00	350	13.891	-9.55	3	36331_2010	Denmark	southern
36331	2010-12-18 20:09:00	352	13.931	-9.622	3	36331_2010	Denmark	southern
36331	2010-12-21 18:52:00	355	13.924	-9.632	2	36331_2010	Denmark	southern
36331	2010-12-24 08:50:00	358	13.92	-9.633	2	36331_2010	Denmark	southern
36331	2010-12-27 03:52:00	361	13.93	-9.637	3	36331_2010	Denmark	southern
36331	2010-12-30 01:40:00	364	13.932	-9.638	3	36331_2010	Denmark	southern
36331	2011-06-15 16:50:00	166	12.263	55.705	1	36331_2011	Denmark	southern
36331	2011-06-18 12:40:00	169	12.363	55.712	1	36331_2011	Denmark	southern
36331	2011-06-21 08:29:00	172	12.225	55.714	1	36331_2011	Denmark	southern
36331	2011-06-23 20:58:00	174	12.309	55.697	3	36331_2011	Denmark	southern
36331	2011-06-26 12:53:00	177	12.333	55.659	2	36331_2011	Denmark	southern
36331	2011-06-28 22:37:00	179	12.301	55.69	1	36331_2011	Denmark	southern
36331	2011-07-01 21:35:00	182	12.307	55.69	1	36331_2011	Denmark	southern
36331	2011-07-04 12:18:00	185	12.13	55.757	1	36331_2011	Denmark	southern
36331	2011-07-07 01:04:00	188	12.302	55.694	3	36331_2011	Denmark	southern
36331	2011-07-09 20:29:00	190	12.245	55.737	3	36331_2011	Denmark	southern
36331	2011-07-12 15:56:00	193	13.972	53.892	A	36331_2011	Denmark	southern
36331	2011-07-15 01:15:00	196	14.893	52.971	B	36331_2011	Denmark	southern
36331	2011-07-17 21:03:00	198	15.243	52.215	3	36331_2011	Denmark	southern
36331	2011-07-20 12:04:00	201	15.241	52.21	2	36331_2011	Denmark	southern
36331	2011-07-23 01:40:00	204	15.245	52.224	A	36331_2011	Denmark	southern
36331	2011-07-25 21:38:00	206	15.236	52.218	1	36331_2011	Denmark	southern
36331	2011-07-28 07:09:00	209	15.23	52.208	A	36331_2011	Denmark	southern
36331	2011-07-31 07:37:00	212	15.239	52.233	A	36331_2011	Denmark	southern
36331	2011-08-02 20:01:00	214	15.209	52.238	1	36331_2011	Denmark	southern
36331	2011-08-05 18:47:00	217	15.236	52.197	3	36331_2011	Denmark	southern
36331	2011-08-08 10:17:00	220	15.243	52.193	A	36331_2011	Denmark	southern
36331	2011-08-10 19:25:00	222	15.245	52.194	A	36331_2011	Denmark	southern
36331	2011-08-13 16:23:00	225	15.34	52.107	B	36331_2011	Denmark	southern
36331	2011-08-16 08:01:00	228	15.221	52.2	1	36331_2011	Denmark	southern
36331	2011-08-19 08:33:00	231	15.249	52.195	A	36331_2011	Denmark	southern
36331	2011-08-25 01:06:00	237	25.706	24.281	1	36331_2011	Denmark	southern
36331	2011-08-27 08:55:00	239	23.533	12.419	2	36331_2011	Denmark	southern
36331	2011-08-30 03:17:00	242	23.543	12.411	3	36331_2011	Denmark	southern
36331	2011-09-01 17:11:00	244	23.541	12.417	3	36331_2011	Denmark	southern
36331	2011-09-04 11:53:00	247	23.56	12.417	1	36331_2011	Denmark	southern
36331	2011-09-07 01:51:00	250	23.539	12.416	2	36331_2011	Denmark	southern
36331	2011-09-09 18:58:00	252	23.541	12.425	3	36331_2011	Denmark	southern
36331	2011-09-12 15:48:00	255	23.546	12.416	2	36331_2011	Denmark	southern
36331	2011-09-15 03:30:00	258	23.54	12.421	3	36331_2011	Denmark	southern
36331	2011-09-17 19:28:00	260	23.538	12.42	2	36331_2011	Denmark	southern
36331	2011-09-20 17:15:00	263	23.101	12.508	3	36331_2011	Denmark	southern
36331	2011-09-23 12:15:00	266	19.38	11.167	2	36331_2011	Denmark	southern
36331	2011-09-26 04:05:00	269	19.166	11.103	3	36331_2011	Denmark	southern
36331	2011-09-28 16:01:00	271	19.194	11.071	3	36331_2011	Denmark	southern
36331	2011-10-01 06:54:00	274	19.296	11.058	1	36331_2011	Denmark	southern
36331	2011-10-04 07:25:00	277	14.525	0.374	3	36331_2011	Denmark	southern
36331	2011-10-06 19:18:00	279	14.522	0.377	3	36331_2011	Denmark	southern
36331	2011-10-09 12:47:00	282	14.529	0.371	3	36331_2011	Denmark	southern
36331	2011-10-12 08:07:00	285	14.527	0.378	3	36331_2011	Denmark	southern
36331	2011-10-14 20:06:00	287	14.527	0.374	2	36331_2011	Denmark	southern
36331	2011-10-17 15:00:00	290	14.528	0.368	2	36331_2011	Denmark	southern
36331	2011-10-20 15:28:00	293	13.795	-1.02	2	36331_2011	Denmark	southern
36331	2011-10-23 07:29:00	296	12.741	-0.266	3	36331_2011	Denmark	southern
36331	2011-10-28 13:52:00	301	12.75	-0.268	2	36331_2011	Denmark	southern
36331	2011-10-31 12:14:00	304	14.953	-6.364	3	36331_2011	Denmark	southern
36331	2011-11-03 03:54:00	307	14.379	-8.421	3	36331_2011	Denmark	southern
36331	2011-11-05 20:48:00	309	14.378	-8.418	1	36331_2011	Denmark	southern
36331	2011-11-08 18:39:00	312	14.268	-8.495	3	36331_2011	Denmark	southern
36331	2011-11-11 16:34:00	315	14.275	-8.489	3	36331_2011	Denmark	southern
36331	2011-11-14 06:24:00	318	14.274	-8.498	3	36331_2011	Denmark	southern
36331	2011-11-17 09:06:00	321	14.012	-10.231	1	36331_2011	Denmark	southern
36331	2011-11-19 16:41:00	323	14.006	-10.24	2	36331_2011	Denmark	southern
36331	2011-11-22 13:24:00	326	14.006	-10.241	2	36331_2011	Denmark	southern
36331	2011-11-25 07:59:00	329	14	-10.24	3	36331_2011	Denmark	southern
36331	2011-11-28 03:48:00	332	13.992	-10.008	2	36331_2011	Denmark	southern
36331	2011-11-30 19:19:00	334	14.187	-10.195	2	36331_2011	Denmark	southern
36331	2011-12-03 07:15:00	337	14.162	-10.188	2	36331_2011	Denmark	southern
36331	2011-12-05 23:58:00	339	14.18	-10.199	A	36331_2011	Denmark	southern
36331	2011-12-09 01:55:00	343	13.738	-9.813	3	36331_2011	Denmark	southern
36331	2011-12-11 18:47:00	345	13.754	-9.787	3	36331_2011	Denmark	southern
36331	2011-12-14 04:02:00	348	13.757	-9.79	3	36331_2011	Denmark	southern
36331	2011-12-17 08:43:00	351	13.509	-8.295	2	36331_2011	Denmark	southern
36331	2011-12-19 16:14:00	353	13.757	-8.475	3	36331_2011	Denmark	southern
36331	2011-12-22 19:57:00	356	13.758	-8.472	3	36331_2011	Denmark	southern
36331	2011-12-25 09:17:00	359	13.234	-7.723	2	36331_2011	Denmark	southern
36331	2011-12-28 01:51:00	362	13.233	-7.725	3	36331_2011	Denmark	southern
36331	2011-12-30 19:14:00	364	13.285	-7.729	3	36331_2011	Denmark	southern
36331	2012-06-17 03:46:00	169	12.336	55.716	1	36331_2012	Denmark	southern
36331	2012-06-19 17:48:00	171	12.311	55.702	3	36331_2012	Denmark	southern
36331	2012-06-22 10:36:00	174	12.301	55.69	1	36331_2012	Denmark	southern
36331	2012-06-24 21:10:00	176	12.357	55.625	2	36331_2012	Denmark	southern
36331	2012-06-27 20:04:00	179	14.783	53.655	1	36331_2012	Denmark	southern
36331	2012-06-30 03:10:00	182	14.796	53.645	3	36331_2012	Denmark	southern
36331	2012-07-02 20:02:00	184	15.185	52.54	1	36331_2012	Denmark	southern
36331	2012-07-05 19:01:00	187	15.131	52.562	2	36331_2012	Denmark	southern
36331	2012-07-08 05:08:00	190	15.038	52.491	3	36331_2012	Denmark	southern
36331	2012-07-10 20:34:00	192	15.037	52.494	2	36331_2012	Denmark	southern
36331	2012-07-13 14:37:00	195	15.034	52.504	0	36331_2012	Denmark	southern
36331	2012-07-16 05:11:00	198	15.047	52.533	1	36331_2012	Denmark	southern
36331	2012-07-19 01:40:00	201	15.026	52.534	1	36331_2012	Denmark	southern
36331	2012-07-21 17:32:00	203	15.241	52.356	0	36331_2012	Denmark	southern
36331	2012-07-24 09:16:00	206	17.061	52.22	B	36331_2012	Denmark	southern
36331	2012-07-27 07:02:00	209	17.578	51.448	B	36331_2012	Denmark	southern
36331	2012-07-29 17:44:00	211	15.021	52.544	1	36331_2012	Denmark	southern
36331	2012-08-01 10:58:00	214	21.455	50.836	B	36331_2012	Denmark	southern
36331	2012-08-04 04:15:00	217	19.918	47.056	1	36331_2012	Denmark	southern
36331	2012-08-07 01:40:00	220	19.955	49.08	A	36331_2012	Denmark	southern
36331	2012-08-09 18:37:00	222	19.821	50.672	1	36331_2012	Denmark	southern
36331	2012-08-12 12:24:00	225	19.867	50.653	A	36331_2012	Denmark	southern
36331	2012-08-15 06:15:00	228	19.814	50.68	A	36331_2012	Denmark	southern
36331	2012-08-17 19:10:00	230	19.823	50.676	2	36331_2012	Denmark	southern
36331	2012-08-20 07:37:00	233	19.819	50.68	2	36331_2012	Denmark	southern
36331	2012-08-23 02:16:00	236	22.683	47.446	B	36331_2012	Denmark	southern
36331	2012-08-25 18:42:00	238	22.542	38.079	2	36331_2012	Denmark	southern
36331	2012-08-28 15:45:00	241	21.895	14.384	3	36331_2012	Denmark	southern
36331	2012-08-31 12:10:00	244	21.911	13.8	2	36331_2012	Denmark	southern
36331	2012-09-02 19:15:00	246	21.91	13.806	3	36331_2012	Denmark	southern
36331	2012-09-05 12:18:00	249	21.912	13.811	2	36331_2012	Denmark	southern
36331	2012-09-08 03:31:00	252	21.912	13.807	3	36331_2012	Denmark	southern
36331	2012-09-11 00:41:00	255	21.914	13.807	3	36331_2012	Denmark	southern
36331	2012-09-13 14:13:00	257	19.621	11.748	3	36331_2012	Denmark	southern
36331	2012-09-16 06:56:00	260	19.131	10.838	3	36331_2012	Denmark	southern
36331	2012-09-19 04:08:00	263	19.214	10.705	3	36331_2012	Denmark	southern
36331	2012-09-21 12:44:00	265	19.208	10.696	2	36331_2012	Denmark	southern
36331	2012-09-24 14:46:00	268	19.213	10.703	2	36331_2012	Denmark	southern
36331	2012-09-27 06:11:00	271	19.249	10.701	2	36331_2012	Denmark	southern
36331	2012-09-29 16:05:00	273	19.222	10.706	2	36331_2012	Denmark	southern
36331	2012-10-02 14:06:00	276	19.233	10.704	2	36331_2012	Denmark	southern
36331	2012-10-05 07:39:00	279	19.217	10.707	3	36331_2012	Denmark	southern
36331	2012-10-07 14:30:00	281	19.213	10.699	2	36331_2012	Denmark	southern
36331	2012-10-10 07:35:00	284	19.218	10.704	2	36331_2012	Denmark	southern
36331	2012-10-13 08:16:00	287	13.988	0.831	3	36331_2012	Denmark	southern
36331	2012-10-15 20:14:00	289	15.1	-0.647	3	36331_2012	Denmark	southern
36331	2012-10-18 11:56:00	292	15.112	-0.641	2	36331_2012	Denmark	southern
36331	2012-10-21 02:51:00	295	15.249	-0.929	3	36331_2012	Denmark	southern
36331	2012-10-24 02:17:00	298	15.11	-0.646	3	36331_2012	Denmark	southern
36331	2012-10-26 20:03:00	300	15.107	-0.642	3	36331_2012	Denmark	southern
36331	2012-10-29 06:43:00	303	15.103	-0.653	3	36331_2012	Denmark	southern
36331	2012-11-01 05:45:00	306	15.114	-0.648	2	36331_2012	Denmark	southern
36331	2012-11-03 17:35:00	308	13.782	-3.592	3	36331_2012	Denmark	southern
36331	2012-11-06 14:17:00	311	13.236	-3.829	3	36331_2012	Denmark	southern
36331	2012-11-09 03:31:00	314	13.2	-3.827	3	36331_2012	Denmark	southern
36331	2012-11-12 07:20:00	317	13.71	-9.587	2	36331_2012	Denmark	southern
36331	2012-11-14 13:48:00	319	14.131	-9.814	2	36331_2012	Denmark	southern
36331	2012-11-17 13:57:00	322	14.138	-9.803	3	36331_2012	Denmark	southern
36331	2012-11-20 02:27:00	325	14.128	-9.808	3	36331_2012	Denmark	southern
36331	2012-11-22 19:39:00	327	13.853	-9.547	2	36331_2012	Denmark	southern
36331	2012-11-25 11:50:00	330	13.851	-9.558	3	36331_2012	Denmark	southern
36331	2012-11-28 02:37:00	333	13.855	-9.548	3	36331_2012	Denmark	southern
36331	2012-11-30 18:34:00	335	13.854	-9.548	3	36331_2012	Denmark	southern
36331	2012-12-03 08:07:00	338	13.848	-9.547	2	36331_2012	Denmark	southern
36331	2012-12-06 05:18:00	341	13.856	-9.553	3	36331_2012	Denmark	southern
36331	2012-12-08 19:43:00	343	13.851	-9.55	3	36331_2012	Denmark	southern
36331	2012-12-11 16:23:00	346	14.19	-9.455	3	36331_2012	Denmark	southern
36331	2012-12-14 05:30:00	349	14.278	-9.704	2	36331_2012	Denmark	southern
36331	2012-12-16 20:27:00	351	14.275	-9.705	3	36331_2012	Denmark	southern
36331	2012-12-19 19:13:00	354	14.275	-9.702	3	36331_2012	Denmark	southern
36331	2012-12-22 07:29:00	357	14.199	-9.478	3	36331_2012	Denmark	southern
36331	2012-12-25 04:51:00	360	14.472	-9.251	3	36331_2012	Denmark	southern
36331	2012-12-27 19:16:00	362	14.469	-9.25	3	36331_2012	Denmark	southern
36331	2012-12-30 14:24:00	365	14.476	-9.249	2	36331_2012	Denmark	southern
36332	2010-06-25 14:15:00	176	12.399	55.961	2	36332_2010	Denmark	southern
36332	2010-06-26 10:58:00	177	12.302	55.97	1	36332_2010	Denmark	southern
36332	2010-06-29 03:52:00	180	12.378	55.955	2	36332_2010	Denmark	southern
36332	2010-07-01 20:44:00	182	14.468	52.701	2	36332_2010	Denmark	southern
36332	2010-07-04 09:52:00	185	14.475	52.689	A	36332_2010	Denmark	southern
36332	2010-07-07 09:01:00	188	14.388	52.596	0	36332_2010	Denmark	southern
36332	2010-07-09 19:40:00	190	14.462	52.674	1	36332_2010	Denmark	southern
36332	2010-07-12 08:46:00	193	14.701	52.647	A	36332_2010	Denmark	southern
36332	2010-07-15 06:19:00	196	14.277	52.743	A	36332_2010	Denmark	southern
36332	2010-07-17 18:34:00	198	14.19	52.669	B	36332_2010	Denmark	southern
36332	2010-07-20 13:28:00	201	14.492	52.666	A	36332_2010	Denmark	southern
36332	2010-07-23 06:30:00	204	14.557	52.683	A	36332_2010	Denmark	southern
36332	2010-07-25 19:08:00	206	14.499	52.69	1	36332_2010	Denmark	southern
36332	2010-07-28 07:57:00	209	14.382	52.771	B	36332_2010	Denmark	southern
36332	2010-07-31 01:32:00	212	14.492	52.684	A	36332_2010	Denmark	southern
36332	2010-08-02 20:49:00	214	13.616	52.739	A	36332_2010	Denmark	southern
36332	2010-08-05 13:57:00	217	13.534	53.041	A	36332_2010	Denmark	southern
36332	2010-08-10 20:18:00	222	13.746	52.802	2	36332_2010	Denmark	southern
36332	2010-08-13 14:13:00	225	13.666	52.684	B	36332_2010	Denmark	southern
36332	2010-08-16 07:08:00	228	12.727	52.513	B	36332_2010	Denmark	southern
36332	2010-08-18 19:33:00	230	13.696	52.766	A	36332_2010	Denmark	southern
36332	2010-08-24 09:16:00	236	15.2	51.934	B	36332_2010	Denmark	southern
36332	2010-08-26 21:28:00	238	14.782	52.136	B	36332_2010	Denmark	southern
36332	2010-08-29 16:32:00	241	14.849	52.13	1	36332_2010	Denmark	southern
36332	2010-09-01 07:48:00	244	13.679	51.991	B	36332_2010	Denmark	southern
36332	2010-09-04 03:52:00	247	14.868	52.209	B	36332_2010	Denmark	southern
36332	2010-09-06 18:51:00	249	14.851	52.133	A	36332_2010	Denmark	southern
36487	2010-06-25 12:52:00	176	12.333	55.956	3	36487_2010	Denmark	southern
36487	2010-06-26 14:06:00	177	12.396	56.008	1	36487_2010	Denmark	southern
36487	2010-06-29 05:17:00	180	12.349	55.989	2	36487_2010	Denmark	southern
36487	2010-07-01 23:43:00	182	16.299	54.141	1	36487_2010	Denmark	southern
36487	2010-07-04 19:45:00	185	16.2	54.129	0	36487_2010	Denmark	southern
36487	2010-07-07 08:43:00	188	17.643	53.236	A	36487_2010	Denmark	southern
36487	2010-07-10 10:02:00	191	18.434	53.53	B	36487_2010	Denmark	southern
36487	2010-07-12 19:23:00	193	17.707	53.232	1	36487_2010	Denmark	southern
36487	2010-07-15 20:56:00	196	17.71	53.212	2	36487_2010	Denmark	southern
36487	2010-07-18 13:40:00	199	17.711	53.196	1	36487_2010	Denmark	southern
36487	2010-07-21 05:57:00	202	17.672	53.22	A	36487_2010	Denmark	southern
36487	2010-07-23 19:47:00	204	17.999	53.137	A	36487_2010	Denmark	southern
36487	2010-07-26 12:18:00	207	17.66	53.22	A	36487_2010	Denmark	southern
36487	2010-07-29 09:37:00	210	17.866	53.155	B	36487_2010	Denmark	southern
36487	2010-08-01 02:50:00	213	17.418	53.152	A	36487_2010	Denmark	southern
36487	2010-08-03 18:23:00	215	17.733	53.221	2	36487_2010	Denmark	southern
36487	2010-08-06 13:49:00	218	17.778	53.219	0	36487_2010	Denmark	southern
36487	2010-08-09 08:13:00	221	14.873	53.435	B	36487_2010	Denmark	southern
36487	2010-08-12 02:48:00	224	17.827	53.409	B	36487_2010	Denmark	southern
36487	2010-08-14 21:09:00	226	17.712	53.214	2	36487_2010	Denmark	southern
36487	2010-08-17 18:19:00	229	17.711	53.208	A	36487_2010	Denmark	southern
36487	2010-08-28 23:57:00	240	23.729	21.348	2	36487_2010	Denmark	southern
36487	2010-08-31 17:37:00	243	19.326	13.39	2	36487_2010	Denmark	southern
36487	2010-09-03 11:52:00	246	19.042	12.924	1	36487_2010	Denmark	southern
36487	2010-09-06 00:13:00	249	18.665	11.917	3	36487_2010	Denmark	southern
36487	2010-09-08 19:30:00	251	18.682	11.904	3	36487_2010	Denmark	southern
36487	2010-09-11 17:07:00	254	18.683	11.899	2	36487_2010	Denmark	southern
36487	2010-09-14 05:25:00	257	18.686	11.829	3	36487_2010	Denmark	southern
36487	2010-09-17 04:16:00	260	18.688	11.845	3	36487_2010	Denmark	southern
36487	2010-09-19 19:34:00	262	18.692	11.841	3	36487_2010	Denmark	southern
36487	2010-09-22 12:06:00	265	18.679	11.838	1	36487_2010	Denmark	southern
36487	2010-09-25 08:06:00	268	18.685	11.836	3	36487_2010	Denmark	southern
36487	2010-09-28 01:21:00	271	19.298	11.849	3	36487_2010	Denmark	southern
36487	2010-09-30 18:23:00	273	18.453	12.696	2	36487_2010	Denmark	southern
36487	2010-10-03 11:52:00	276	18.452	12.701	2	36487_2010	Denmark	southern
36487	2010-10-06 06:05:00	279	18.44	12.696	2	36487_2010	Denmark	southern
36487	2010-10-09 01:23:00	282	18.456	12.689	2	36487_2010	Denmark	southern
36487	2010-10-11 18:18:00	284	18.456	12.696	1	36487_2010	Denmark	southern
36487	2010-10-14 13:01:00	287	18.455	12.687	3	36487_2010	Denmark	southern
36487	2010-10-17 08:16:00	290	18.44	12.693	3	36487_2010	Denmark	southern
36487	2010-10-20 02:42:00	293	18.449	12.695	3	36487_2010	Denmark	southern
36487	2010-10-22 21:31:00	295	18.753	12.607	A	36487_2010	Denmark	southern
36487	2010-10-25 15:07:00	298	18.439	12.689	1	36487_2010	Denmark	southern
36487	2010-10-28 13:52:00	301	18.459	12.695	2	36487_2010	Denmark	southern
36487	2010-10-31 03:22:00	304	13.38	-0.054	3	36487_2010	Denmark	southern
36487	2010-11-02 20:59:00	306	15.379	-5.469	1	36487_2010	Denmark	southern
36487	2010-11-05 14:05:00	309	15.686	-6.028	B	36487_2010	Denmark	southern
36487	2010-11-08 08:03:00	312	15.595	-6.068	2	36487_2010	Denmark	southern
36487	2010-11-19 12:04:00	323	13.87	-7.76	A	36487_2010	Denmark	southern
36487	2010-11-22 15:29:00	326	13.778	-7.863	2	36487_2010	Denmark	southern
36487	2010-11-25 03:21:00	329	13.785	-7.86	3	36487_2010	Denmark	southern
36487	2010-11-27 20:45:00	331	13.804	-7.858	3	36487_2010	Denmark	southern
36487	2010-11-30 15:35:00	334	13.784	-7.864	1	36487_2010	Denmark	southern
36487	2010-12-03 12:25:00	337	13.775	-7.869	2	36487_2010	Denmark	southern
36487	2010-12-06 13:33:00	340	13.79	-7.859	2	36487_2010	Denmark	southern
36487	2010-12-09 00:57:00	343	13.792	-7.863	3	36487_2010	Denmark	southern
36487	2010-12-11 19:14:00	345	13.795	-7.865	2	36487_2010	Denmark	southern
36487	2010-12-14 13:47:00	348	13.793	-7.86	2	36487_2010	Denmark	southern
36487	2010-12-17 07:56:00	351	13.802	-7.878	1	36487_2010	Denmark	southern
36487	2010-12-20 03:21:00	354	13.784	-7.86	3	36487_2010	Denmark	southern
36487	2010-12-22 20:29:00	356	13.78	-7.86	3	36487_2010	Denmark	southern
36487	2010-12-25 15:36:00	359	13.784	-7.863	1	36487_2010	Denmark	southern
36487	2010-12-28 12:01:00	362	13.789	-7.863	3	36487_2010	Denmark	southern
36487	2010-12-31 03:57:00	365	13.793	-7.862	3	36487_2010	Denmark	southern
36487	2011-06-16 11:17:00	167	12.265	55.969	3	36487_2011	Denmark	southern
36487	2011-06-18 21:04:00	169	12.251	55.968	3	36487_2011	Denmark	southern
36487	2011-06-21 21:42:00	172	12.26	55.971	2	36487_2011	Denmark	southern
36487	2011-06-24 13:18:00	175	12.27	55.974	2	36487_2011	Denmark	southern
36487	2011-06-27 09:44:00	178	12.367	55.969	2	36487_2011	Denmark	southern
36487	2011-06-30 04:00:00	181	12.365	55.949	3	36487_2011	Denmark	southern
36487	2011-07-02 11:54:00	183	12.21	55.965	A	36487_2011	Denmark	southern
36487	2011-07-05 11:21:00	186	12.323	55.992	2	36487_2011	Denmark	southern
36487	2011-07-08 02:36:00	189	12.276	55.959	2	36487_2011	Denmark	southern
36487	2011-07-10 20:03:00	191	17.191	53.855	1	36487_2011	Denmark	southern
36487	2011-07-13 19:04:00	194	18.03	53.63	1	36487_2011	Denmark	southern
36487	2011-07-16 09:26:00	197	18.066	53.663	2	36487_2011	Denmark	southern
36487	2011-07-19 09:00:00	200	18.025	53.71	1	36487_2011	Denmark	southern
36487	2011-07-21 21:16:00	202	18.03	53.657	1	36487_2011	Denmark	southern
36487	2011-07-24 14:38:00	205	18.043	53.677	2	36487_2011	Denmark	southern
36487	2011-07-27 07:33:00	208	17.152	53.813	2	36487_2011	Denmark	southern
36487	2011-08-04 11:08:00	216	17.682	53.796	2	36487_2011	Denmark	southern
36487	2011-08-07 06:33:00	219	17.728	53.742	A	36487_2011	Denmark	southern
36487	2011-08-10 01:40:00	222	17.563	53.667	B	36487_2011	Denmark	southern
36487	2011-08-12 18:45:00	224	17.721	53.73	A	36487_2011	Denmark	southern
36487	2011-08-18 08:54:00	230	17.715	53.74	A	36487_2011	Denmark	southern
36487	2011-08-21 12:51:00	233	24.668	43.049	A	36487_2011	Denmark	southern
36487	2011-08-23 21:31:00	235	21.561	31.072	1	36487_2011	Denmark	southern
36487	2011-08-26 14:18:00	238	21.203	12.236	2	36487_2011	Denmark	southern
36487	2011-08-29 11:34:00	241	19.766	11.669	1	36487_2011	Denmark	southern
36487	2011-09-01 02:31:00	244	19.766	11.673	3	36487_2011	Denmark	southern
36487	2011-09-03 18:54:00	246	19.766	11.674	3	36487_2011	Denmark	southern
36487	2011-09-06 13:12:00	249	19.764	11.674	3	36487_2011	Denmark	southern
36487	2011-09-09 07:10:00	252	19.768	11.671	3	36487_2011	Denmark	southern
36487	2011-09-12 07:12:00	255	19.765	11.673	3	36487_2011	Denmark	southern
36487	2011-09-14 17:58:00	257	19.76	11.668	3	36487_2011	Denmark	southern
36487	2011-09-17 11:39:00	260	19.677	11.634	3	36487_2011	Denmark	southern
36487	2011-09-20 12:22:00	263	19.682	11.63	3	36487_2011	Denmark	southern
36487	2011-09-23 03:41:00	266	19.688	11.639	3	36487_2011	Denmark	southern
36487	2011-09-25 20:02:00	268	19.442	11.543	0	36487_2011	Denmark	southern
36487	2011-09-28 19:07:00	271	18.657	11.65	2	36487_2011	Denmark	southern
36487	2011-10-01 12:31:00	274	18.645	11.648	3	36487_2011	Denmark	southern
36487	2011-10-04 04:13:00	277	18.658	11.651	2	36487_2011	Denmark	southern
36487	2011-10-06 21:10:00	279	18.658	11.657	0	36487_2011	Denmark	southern
36487	2011-10-09 18:08:00	282	18.647	11.65	2	36487_2011	Denmark	southern
36487	2011-10-12 13:25:00	285	18.658	11.65	1	36487_2011	Denmark	southern
36487	2011-10-15 06:23:00	288	18.651	11.653	3	36487_2011	Denmark	southern
36487	2011-10-18 00:05:00	291	18.651	11.652	2	36487_2011	Denmark	southern
36487	2011-10-20 19:42:00	293	18.651	11.652	3	36487_2011	Denmark	southern
36487	2011-10-23 15:58:00	296	18.661	11.65	2	36487_2011	Denmark	southern
36487	2011-10-26 03:42:00	299	18.654	11.651	3	36487_2011	Denmark	southern
36487	2011-10-28 23:48:00	301	18.648	11.657	3	36487_2011	Denmark	southern
36487	2011-10-31 16:05:00	304	18.666	11.654	3	36487_2011	Denmark	southern
36487	2011-11-03 08:48:00	307	18.663	11.648	2	36487_2011	Denmark	southern
36487	2011-11-06 04:19:00	310	14.752	-0.992	3	36487_2011	Denmark	southern
36487	2011-11-08 21:25:00	312	14.01	-1.045	B	36487_2011	Denmark	southern
36487	2011-11-11 16:37:00	315	14.024	-1.041	2	36487_2011	Denmark	southern
36487	2011-11-17 03:14:00	321	14.038	-1.038	3	36487_2011	Denmark	southern
36487	2011-11-25 12:54:00	329	13.34	-7.785	2	36487_2011	Denmark	southern
36487	2011-11-28 07:32:00	332	13.329	-7.789	3	36487_2011	Denmark	southern
36487	2011-12-01 01:44:00	335	13.339	-7.786	3	36487_2011	Denmark	southern
36487	2011-12-03 21:08:00	337	13.338	-7.796	3	36487_2011	Denmark	southern
36487	2011-12-06 16:29:00	340	13.782	-8.177	3	36487_2011	Denmark	southern
36487	2011-12-09 08:07:00	343	13.754	-8.025	A	36487_2011	Denmark	southern
36487	2012-06-16 18:02:00	168	12.242	55.966	1	36487_2012	Denmark	southern
36487	2012-06-19 13:21:00	171	12.246	55.975	2	36487_2012	Denmark	southern
36487	2012-06-22 08:56:00	174	12.26	55.982	3	36487_2012	Denmark	southern
36487	2012-06-25 04:01:00	177	12.263	55.97	3	36487_2012	Denmark	southern
36487	2012-06-27 20:05:00	179	12.255	55.963	3	36487_2012	Denmark	southern
36487	2012-06-30 13:02:00	182	17.999	54.468	1	36487_2012	Denmark	southern
36487	2012-07-03 04:14:00	185	18.07	53.128	2	36487_2012	Denmark	southern
36487	2012-07-04 16:02:00	186	18.151	53.567	A	36487_2012	Denmark	southern
36487	2012-07-07 12:00:00	189	18.169	53.573	3	36487_2012	Denmark	southern
36487	2012-07-10 08:41:00	192	18.174	53.568	3	36487_2012	Denmark	southern
36487	2012-07-12 19:52:00	194	18.054	53.604	3	36487_2012	Denmark	southern
36487	2012-07-15 18:18:00	197	17.92	53.692	3	36487_2012	Denmark	southern
36487	2012-07-18 11:43:00	200	17.942	53.53	2	36487_2012	Denmark	southern
36487	2012-07-21 07:49:00	203	17.969	53.52	1	36487_2012	Denmark	southern
36487	2012-07-23 16:50:00	205	17.952	53.523	A	36487_2012	Denmark	southern
36487	2012-07-26 12:01:00	208	17.939	53.527	2	36487_2012	Denmark	southern
36487	2012-07-29 04:31:00	211	17.969	53.541	1	36487_2012	Denmark	southern
36487	2012-08-03 17:26:00	216	18.114	53.561	B	36487_2012	Denmark	southern
36487	2012-08-06 11:41:00	219	19.561	53.805	B	36487_2012	Denmark	southern
36487	2012-08-09 06:58:00	222	17.966	53.526	2	36487_2012	Denmark	southern
36487	2012-08-14 20:06:00	227	20.216	45.899	3	36487_2012	Denmark	southern
36487	2012-08-16 17:15:00	229	20.034	45.9	0	36487_2012	Denmark	southern
36487	2012-08-23 01:42:00	236	20.019	45.909	2	36487_2012	Denmark	southern
36487	2012-08-28 20:13:00	241	21.575	23.278	1	36487_2012	Denmark	southern
36487	2012-08-31 08:01:00	244	19.645	11.728	2	36487_2012	Denmark	southern
36487	2012-09-03 03:55:00	247	19.642	11.716	3	36487_2012	Denmark	southern
36487	2012-09-05 20:43:00	249	18.693	11.722	3	36487_2012	Denmark	southern
36487	2012-09-08 14:38:00	252	19.443	11.518	3	36487_2012	Denmark	southern
36487	2012-09-11 03:58:00	255	19.56	11.527	3	36487_2012	Denmark	southern
36487	2012-09-14 01:12:00	258	19.562	11.526	3	36487_2012	Denmark	southern
36487	2012-09-16 18:14:00	260	19.586	11.492	2	36487_2012	Denmark	southern
36487	2012-09-19 14:49:00	263	18.705	11.774	2	36487_2012	Denmark	southern
36487	2012-09-22 02:54:00	266	18.38	11.791	3	36487_2012	Denmark	southern
36487	2012-09-24 23:51:00	268	18.389	11.498	3	36487_2012	Denmark	southern
36487	2012-09-27 17:12:00	271	18.39	11.497	3	36487_2012	Denmark	southern
36487	2012-09-30 12:47:00	274	18.44	11.518	1	36487_2012	Denmark	southern
36487	2012-10-03 02:45:00	277	18.688	11.724	2	36487_2012	Denmark	southern
36487	2012-10-05 20:22:00	279	18.688	11.723	2	36487_2012	Denmark	southern
36487	2012-10-08 15:47:00	282	18.697	11.724	2	36487_2012	Denmark	southern
36487	2012-10-11 01:17:00	285	18.686	11.722	3	36487_2012	Denmark	southern
36487	2012-10-13 23:50:00	287	18.686	11.726	3	36487_2012	Denmark	southern
36487	2012-10-16 18:06:00	290	18.692	11.72	3	36487_2012	Denmark	southern
36487	2012-10-19 05:50:00	293	18.671	11.727	2	36487_2012	Denmark	southern
36487	2012-10-22 04:04:00	296	18.689	11.723	3	36487_2012	Denmark	southern
36487	2012-10-24 23:34:00	298	18.685	11.724	3	36487_2012	Denmark	southern
36487	2012-10-27 14:32:00	301	18.688	11.721	2	36487_2012	Denmark	southern
36487	2012-10-30 11:33:00	304	18.676	11.71	1	36487_2012	Denmark	southern
36487	2012-11-02 02:57:00	307	18.687	11.72	3	36487_2012	Denmark	southern
36487	2012-11-04 19:59:00	309	18.692	11.704	2	36487_2012	Denmark	southern
36487	2012-11-07 13:25:00	312	16.32	6.312	2	36487_2012	Denmark	southern
36487	2012-11-10 05:33:00	315	14.16	-0.937	2	36487_2012	Denmark	southern
36487	2012-11-21 07:10:00	326	13.037	-6.655	2	36487_2012	Denmark	southern
36487	2012-11-24 04:07:00	329	13.047	-6.657	3	36487_2012	Denmark	southern
36487	2012-11-26 18:29:00	331	13.048	-6.657	3	36487_2012	Denmark	southern
36487	2012-11-29 19:38:00	334	13.044	-6.661	2	36487_2012	Denmark	southern
36487	2012-12-02 12:16:00	337	13.087	-6.616	3	36487_2012	Denmark	southern
36487	2012-12-05 03:01:00	340	13.087	-6.62	3	36487_2012	Denmark	southern
36487	2012-12-07 20:14:00	342	13.083	-6.615	3	36487_2012	Denmark	southern
36487	2012-12-10 14:45:00	345	13.086	-6.614	3	36487_2012	Denmark	southern
36487	2012-12-13 08:54:00	348	13.089	-6.617	2	36487_2012	Denmark	southern
36487	2012-12-16 03:31:00	351	13.083	-6.616	3	36487_2012	Denmark	southern
36487	2012-12-18 21:27:00	353	13.087	-6.612	3	36487_2012	Denmark	southern
36487	2012-12-21 15:41:00	356	13.08	-6.617	3	36487_2012	Denmark	southern
36487	2012-12-24 08:26:00	359	13.09	-6.617	2	36487_2012	Denmark	southern
36487	2012-12-27 04:03:00	362	13.086	-6.618	3	36487_2012	Denmark	southern
36487	2012-12-29 23:36:00	364	13.083	-6.615	A	36487_2012	Denmark	southern
129608	2013-07-20 09:55:00	201	28.549	61.369	3	129608_2013	Young_2013	young
129608	2013-07-24 22:59:00	205	28.523	61.376	A	129608_2013	Young_2013	young
129608	2013-07-27 10:15:00	208	28.487	61.377	0	129608_2013	Young_2013	young
129608	2013-07-29 18:11:00	210	28.487	61.371	3	129608_2013	Young_2013	young
129608	2013-07-31 23:27:00	212	28.538	61.376	3	129608_2013	Young_2013	young
129608	2013-08-03 09:50:00	215	28.526	61.32	1	129608_2013	Young_2013	young
129610	2013-07-23 12:02:00	204	28.532	61.38	3	129610_2013	Young_2013	young
129610	2013-07-25 21:55:00	206	28.501	61.388	1	129610_2013	Young_2013	young
129610	2013-07-28 03:48:00	209	28.534	61.385	3	129610_2013	Young_2013	young
129610	2013-07-30 14:29:00	211	28.778	61.561	B	129610_2013	Young_2013	young
129610	2013-08-01 18:49:00	213	28.571	61.4	A	129610_2013	Young_2013	young
129610	2013-08-04 04:15:00	216	28.534	61.395	A	129610_2013	Young_2013	young
129610	2013-08-11 09:16:00	223	28.7	61.357	B	129610_2013	Young_2013	young
129610	2013-08-16 09:35:00	228	28.599	61.418	B	129610_2013	Young_2013	young
129612	2013-07-28 10:04:00	209	28.703	61.473	2	129612_2013	Young_2013	young
129612	2013-07-30 17:50:00	211	28.696	61.482	2	129612_2013	Young_2013	young
129612	2013-08-01 23:16:00	213	28.713	61.48	2	129612_2013	Young_2013	young
129612	2013-08-04 03:10:00	216	28.727	61.48	3	129612_2013	Young_2013	young
129612	2013-08-06 10:29:00	218	28.746	61.48	2	129612_2013	Young_2013	young
129612	2013-08-08 16:23:00	220	28.722	61.476	2	129612_2013	Young_2013	young
129612	2013-08-10 23:17:00	222	28.731	61.477	A	129612_2013	Young_2013	young
129612	2013-08-13 05:08:00	225	28.66	61.455	0	129612_2013	Young_2013	young
129612	2013-08-15 11:23:00	227	28.702	61.49	2	129612_2013	Young_2013	young
129612	2013-08-17 21:30:00	229	28.722	61.5	2	129612_2013	Young_2013	young
129612	2013-08-20 07:25:00	232	27.188	61.34	3	129612_2013	Young_2013	young
129612	2013-08-22 11:34:00	234	26.488	60.915	2	129612_2013	Young_2013	young
129612	2013-08-24 16:10:00	236	26.405	60.945	3	129612_2013	Young_2013	young
129612	2013-08-25 07:47:00	237	26.579	60.959	1	129612_2013	Young_2013	young
129612	2013-08-27 13:05:00	239	26.494	60.918	2	129612_2013	Young_2013	young
129612	2013-08-29 18:41:00	241	26.502	60.935	3	129612_2013	Young_2013	young
129612	2013-09-02 00:23:00	245	26.48	60.936	2	129612_2013	Young_2013	young
129612	2013-09-18 02:51:00	261	26.745	61.193	B	129612_2013	Young_2013	young
135524	2014-06-29 12:02:00	180	25.743	64.954	3	135524_2014	Young_2014	young
135524	2014-07-02 00:50:00	183	25.747	64.959	3	135524_2014	Young_2014	young
135524	2014-07-04 05:56:00	185	25.746	64.962	1	135524_2014	Young_2014	young
135524	2014-07-06 12:26:00	187	25.747	64.959	3	135524_2014	Young_2014	young
135524	2014-07-08 19:36:00	189	25.74	64.961	3	135524_2014	Young_2014	young
135524	2014-07-11 00:38:00	192	25.746	64.962	3	135524_2014	Young_2014	young
135524	2014-07-13 07:58:00	194	24.846	64.945	B	135524_2014	Young_2014	young
135524	2014-07-17 18:10:00	198	25.724	64.95	3	135524_2014	Young_2014	young
135524	2014-07-20 03:05:00	201	25.771	64.962	0	135524_2014	Young_2014	young
135524	2014-07-22 12:00:00	203	25.809	64.936	B	135524_2014	Young_2014	young
135525	2014-07-03 19:40:00	184	25.896	65.011	2	135525_2014	Young_2014	young
135525	2014-07-06 05:46:00	187	25.896	65.011	3	135525_2014	Young_2014	young
135525	2014-07-08 12:36:00	189	25.878	65.006	3	135525_2014	Young_2014	young
135525	2014-07-10 15:32:00	191	25.896	65.011	3	135525_2014	Young_2014	young
135525	2014-07-12 19:55:00	193	25.894	65.009	2	135525_2014	Young_2014	young
135525	2014-07-15 04:01:00	196	25.896	65.014	3	135525_2014	Young_2014	young
135525	2014-07-17 06:30:00	198	25.893	65.017	3	135525_2014	Young_2014	young
135525	2014-07-19 14:45:00	200	25.965	65.027	2	135525_2014	Young_2014	young
135525	2014-07-22 00:15:00	203	26.07	65.041	3	135525_2014	Young_2014	young
135525	2014-07-24 02:42:00	205	26.06	65.035	A	135525_2014	Young_2014	young
135525	2014-07-26 10:07:00	207	26.295	65.035	B	135525_2014	Young_2014	young
135525	2014-08-02 09:22:00	214	26.051	65.038	B	135525_2014	Young_2014	young
135525	2014-08-18 12:43:00	230	26.068	65.035	A	135525_2014	Young_2014	young
135526	2014-06-28 13:57:00	179	25.836	65.06	2	135526_2014	Young_2014	young
135526	2014-06-30 19:02:00	181	25.798	65.055	3	135526_2014	Young_2014	young
135526	2014-07-02 20:01:00	183	25.82	65.063	3	135526_2014	Young_2014	young
135526	2014-07-05 04:17:00	186	25.808	65.062	3	135526_2014	Young_2014	young
135526	2014-07-07 12:14:00	188	25.799	65.052	2	135526_2014	Young_2014	young
135526	2014-07-09 15:52:00	190	25.823	65.054	3	135526_2014	Young_2014	young
135526	2014-07-12 02:44:00	193	25.787	65.065	3	135526_2014	Young_2014	young
135526	2014-07-13 05:41:00	194	25.724	65.004	3	135526_2014	Young_2014	young
135526	2014-07-15 13:05:00	196	24.715	64.872	1	135526_2014	Young_2014	young
135526	2014-07-17 19:51:00	198	24.724	64.862	3	135526_2014	Young_2014	young
135526	2014-07-20 04:28:00	201	24.758	64.852	3	135526_2014	Young_2014	young
135526	2014-07-22 08:10:00	203	24.695	64.859	3	135526_2014	Young_2014	young
135526	2014-07-24 17:57:00	205	24.719	64.863	3	135526_2014	Young_2014	young
135526	2014-07-26 20:14:00	207	24.723	64.858	2	135526_2014	Young_2014	young
135526	2014-07-29 04:48:00	210	24.719	64.865	3	135526_2014	Young_2014	young
135526	2014-07-31 14:50:00	212	22.951	63.253	3	135526_2014	Young_2014	young
135526	2014-08-02 17:38:00	214	24.343	62.931	1	135526_2014	Young_2014	young
135526	2014-08-05 01:43:00	217	25.244	62.935	3	135526_2014	Young_2014	young
135526	2014-08-07 11:26:00	219	24.399	63.062	2	135526_2014	Young_2014	young
135526	2014-08-09 12:38:00	221	24.169	63.092	2	135526_2014	Young_2014	young
135526	2014-08-11 17:53:00	223	22.953	63.036	3	135526_2014	Young_2014	young
135526	2014-08-14 07:33:00	226	22.169	62.607	2	135526_2014	Young_2014	young
135526	2014-08-15 13:38:00	227	22.738	61.757	2	135526_2014	Young_2014	young
135526	2014-08-17 12:53:00	229	23.559	59.926	1	135526_2014	Young_2014	young
135526	2014-08-19 20:09:00	231	24.549	62.141	2	135526_2014	Young_2014	young
135526	2014-08-22 04:14:00	234	23.749	62.586	1	135526_2014	Young_2014	young
135526	2014-08-24 10:05:00	236	23.176	62.3	3	135526_2014	Young_2014	young
135526	2014-08-27 00:21:00	239	23.232	62.295	3	135526_2014	Young_2014	young
135526	2014-08-29 10:02:00	241	22.282	61.49	1	135526_2014	Young_2014	young
135526	2014-08-31 19:19:00	243	22.283	61.487	3	135526_2014	Young_2014	young
135526	2014-09-02 18:42:00	245	22.27	61.482	3	135526_2014	Young_2014	young
135526	2014-09-05 01:59:00	248	22.265	61.486	3	135526_2014	Young_2014	young
135526	2014-09-07 14:12:00	250	18.896	57.44	1	135526_2014	Young_2014	young
135526	2014-09-09 11:21:00	252	15.034	55.061	B	135526_2014	Young_2014	young
135527	2014-06-28 15:04:00	179	25.9	65.007	2	135527_2014	Young_2014	young
135527	2014-06-30 12:22:00	181	25.872	65.012	3	135527_2014	Young_2014	young
135527	2014-07-03 03:02:00	184	25.902	65.01	3	135527_2014	Young_2014	young
135527	2014-07-05 00:55:00	186	25.906	65.01	3	135527_2014	Young_2014	young
135527	2014-07-07 11:20:00	188	25.922	65.009	3	135527_2014	Young_2014	young
135527	2014-07-09 19:15:00	190	25.908	65.005	3	135527_2014	Young_2014	young
135527	2014-07-11 18:06:00	192	25.892	65.005	3	135527_2014	Young_2014	young
135527	2014-07-14 05:56:00	195	25.885	65.008	3	135527_2014	Young_2014	young
135527	2014-07-16 12:13:00	197	25.898	65.007	3	135527_2014	Young_2014	young
135527	2014-07-18 19:27:00	199	24.708	64.847	3	135527_2014	Young_2014	young
135527	2014-07-20 20:04:00	201	23.943	64.302	2	135527_2014	Young_2014	young
135527	2014-07-22 10:15:00	203	21.476	62.967	3	135527_2014	Young_2014	young
135527	2014-07-24 09:12:00	205	21.319	62.959	1	135527_2014	Young_2014	young
135527	2014-07-26 16:57:00	207	21.515	62.924	3	135527_2014	Young_2014	young
135527	2014-07-29 04:09:00	210	21.482	62.92	3	135527_2014	Young_2014	young
135527	2014-07-31 12:44:00	212	21.51	62.932	3	135527_2014	Young_2014	young
135527	2014-08-02 11:00:00	214	21.444	62.885	1	135527_2014	Young_2014	young
135527	2014-08-04 17:14:00	216	21.498	62.921	3	135527_2014	Young_2014	young
135527	2014-08-07 00:40:00	219	21.714	62.914	2	135527_2014	Young_2014	young
135527	2014-08-09 06:14:00	221	21.714	62.889	3	135527_2014	Young_2014	young
135527	2014-08-11 13:37:00	223	21.72	62.895	3	135527_2014	Young_2014	young
135527	2014-08-13 20:34:00	225	21.708	62.895	1	135527_2014	Young_2014	young
135527	2014-08-16 03:06:00	228	22.48	62.544	3	135527_2014	Young_2014	young
135527	2014-08-18 10:29:00	230	22.595	62.047	3	135527_2014	Young_2014	young
135527	2014-08-20 18:07:00	232	22.549	62.036	3	135527_2014	Young_2014	young
135528	2014-06-28 11:39:00	179	25.847	65.023	3	135528_2014	Young_2014	young
135528	2014-06-30 17:13:00	181	25.838	65.025	3	135528_2014	Young_2014	young
135528	2014-07-02 21:42:00	183	25.833	65.024	1	135528_2014	Young_2014	young
135528	2014-07-05 10:57:00	186	25.834	65.042	3	135528_2014	Young_2014	young
135528	2014-07-07 16:36:00	188	25.84	65.021	3	135528_2014	Young_2014	young
135528	2014-07-10 02:28:00	191	25.847	65.022	3	135528_2014	Young_2014	young
135528	2014-07-12 11:17:00	193	25.827	65.02	3	135528_2014	Young_2014	young
135528	2014-07-14 11:51:00	195	25.838	65.097	3	135528_2014	Young_2014	young
135528	2014-07-16 17:06:00	197	25.823	65.094	2	135528_2014	Young_2014	young
135528	2014-07-19 00:42:00	200	25.769	65.137	2	135528_2014	Young_2014	young
135528	2014-07-21 12:15:00	202	25.771	65.135	3	135528_2014	Young_2014	young
135528	2014-07-23 16:05:00	204	25.771	65.133	1	135528_2014	Young_2014	young
135528	2014-07-26 02:49:00	207	25.042	64.883	3	135528_2014	Young_2014	young
135528	2014-07-28 11:04:00	209	25.036	64.896	2	135528_2014	Young_2014	young
135528	2014-07-30 15:15:00	211	25.016	64.89	3	135528_2014	Young_2014	young
135528	2014-08-01 21:22:00	213	25.1	64.895	0	135528_2014	Young_2014	young
135528	2014-08-04 05:18:00	216	25.024	64.882	2	135528_2014	Young_2014	young
135528	2014-08-06 14:38:00	218	24.721	64.765	2	135528_2014	Young_2014	young
135528	2014-08-08 21:43:00	220	24.746	64.672	1	135528_2014	Young_2014	young
135528	2014-08-11 07:25:00	223	23.187	63.853	2	135528_2014	Young_2014	young
135528	2014-08-13 12:13:00	225	20.925	64.264	2	135528_2014	Young_2014	young
135528	2014-08-15 19:51:00	227	20.912	64.251	3	135528_2014	Young_2014	young
135528	2014-08-18 07:08:00	230	21.305	62.077	1	135528_2014	Young_2014	young
135528	2014-08-20 11:38:00	232	21.296	62.088	2	135528_2014	Young_2014	young
135528	2014-08-23 01:56:00	235	22.089	61.603	2	135528_2014	Young_2014	young
135528	2014-08-24 13:25:00	236	21.989	61.335	1	135528_2014	Young_2014	young
135528	2014-08-26 17:22:00	238	21.835	60.841	1	135528_2014	Young_2014	young
135528	2014-08-29 03:47:00	241	21.831	60.845	3	135528_2014	Young_2014	young
135528	2014-08-30 12:32:00	242	21.828	60.84	0	135528_2014	Young_2014	young
135528	2014-09-02 03:21:00	245	21.819	60.843	2	135528_2014	Young_2014	young
135528	2014-09-04 10:31:00	247	21.782	60.523	3	135528_2014	Young_2014	young
135528	2014-09-06 14:04:00	249	22.438	60.185	1	135528_2014	Young_2014	young
135528	2014-09-08 18:51:00	251	22.44	60.189	3	135528_2014	Young_2014	young
135528	2014-09-11 03:14:00	254	19.894	56.558	1	135528_2014	Young_2014	young
135528	2014-09-13 12:12:00	256	16.614	51.979	B	135528_2014	Young_2014	young
135528	2014-09-15 18:32:00	258	16.863	51.675	1	135528_2014	Young_2014	young
135529	2014-06-28 09:44:00	179	25.671	64.992	3	135529_2014	Young_2014	young
135529	2014-06-30 15:31:00	181	25.703	64.985	2	135529_2014	Young_2014	young
135529	2014-07-03 03:03:00	184	25.685	65.01	2	135529_2014	Young_2014	young
135529	2014-07-05 05:02:00	186	25.671	64.988	1	135529_2014	Young_2014	young
135529	2014-07-07 12:14:00	188	25.691	64.997	3	135529_2014	Young_2014	young
135529	2014-07-10 05:04:00	191	25.595	65.002	2	135529_2014	Young_2014	young
135529	2014-07-12 04:28:00	193	25.567	65	3	135529_2014	Young_2014	young
135529	2014-07-14 11:44:00	195	25.692	65.004	3	135529_2014	Young_2014	young
135529	2014-07-16 18:47:00	197	25.68	64.999	3	135529_2014	Young_2014	young
135529	2014-07-19 02:31:00	200	25.68	65.001	2	135529_2014	Young_2014	young
135529	2014-07-21 10:36:00	202	25.606	64.991	0	135529_2014	Young_2014	young
135529	2014-07-23 18:41:00	204	25.7	64.998	0	135529_2014	Young_2014	young
135529	2014-07-26 03:16:00	207	17.54	63.029	1	135529_2014	Young_2014	young
135529	2014-07-28 19:12:00	209	14.497	62.883	0	135529_2014	Young_2014	young
135529	2014-07-31 01:59:00	212	14.48	62.937	1	135529_2014	Young_2014	young
135529	2014-08-02 12:27:00	214	14.465	62.901	1	135529_2014	Young_2014	young
135529	2014-08-04 16:58:00	216	14.47	62.887	1	135529_2014	Young_2014	young
135529	2014-08-07 00:39:00	219	14.5	62.936	2	135529_2014	Young_2014	young
135529	2014-08-09 10:17:00	221	14.006	62.143	2	135529_2014	Young_2014	young
135529	2014-08-11 15:42:00	223	13.949	62.162	2	135529_2014	Young_2014	young
135529	2014-08-14 06:36:00	226	14.43	62.114	B	135529_2014	Young_2014	young
135529	2014-08-16 09:39:00	228	13.986	59.298	0	135529_2014	Young_2014	young
135529	2014-08-18 15:45:00	230	14.294	59.095	A	135529_2014	Young_2014	young
135529	2014-08-21 01:29:00	233	15.261	58.616	A	135529_2014	Young_2014	young
135529	2014-08-23 08:52:00	235	15.302	58.701	A	135529_2014	Young_2014	young
135529	2014-08-30 10:35:00	242	15.56	58.691	B	135529_2014	Young_2014	young
135529	2014-09-04 00:41:00	247	15.263	58.695	A	135529_2014	Young_2014	young
135529	2014-09-06 09:04:00	249	15.308	58.697	0	135529_2014	Young_2014	young
135529	2014-09-13 05:16:00	256	15.226	58.71	1	135529_2014	Young_2014	young
135529	2014-09-20 10:09:00	263	13.784	52.904	B	135529_2014	Young_2014	young
135529	2014-09-29 14:17:00	272	16.072	41.022	A	135529_2014	Young_2014	young
135529	2014-10-01 21:45:00	274	13.911	21.789	A	135529_2014	Young_2014	young
135529	2014-10-04 07:53:00	277	12.957	10.596	1	135529_2014	Young_2014	young
135529	2014-10-06 14:56:00	279	12.774	10.587	2	135529_2014	Young_2014	young
135529	2014-10-08 21:03:00	281	12.716	10.51	2	135529_2014	Young_2014	young
135529	2014-10-11 03:57:00	284	12.713	10.506	3	135529_2014	Young_2014	young
135529	2014-10-13 13:15:00	286	12.72	10.509	1	135529_2014	Young_2014	young
135529	2014-10-15 20:15:00	288	12.71	10.504	1	135529_2014	Young_2014	young
135529	2014-10-18 03:08:00	291	12.715	10.509	3	135529_2014	Young_2014	young
135529	2014-10-20 16:20:00	293	12.743	10.508	0	135529_2014	Young_2014	young
135529	2014-11-03 09:14:00	307	13.637	-1.495	2	135529_2014	Young_2014	young
135529	2014-11-05 17:08:00	309	14.202	-6.571	2	135529_2014	Young_2014	young
135529	2014-11-08 00:32:00	312	14.379	-6.606	2	135529_2014	Young_2014	young
135529	2014-11-10 08:35:00	314	14.386	-6.61	1	135529_2014	Young_2014	young
135529	2014-11-14 23:22:00	318	13.981	-7.623	0	135529_2014	Young_2014	young
135529	2014-11-19 14:53:00	323	13.642	-8.284	B	135529_2014	Young_2014	young
135529	2014-12-03 15:33:00	337	14.203	-10.181	1	135529_2014	Young_2014	young
135529	2014-12-08 05:32:00	342	14.247	-10.183	3	135529_2014	Young_2014	young
135529	2014-12-12 20:59:00	346	14.258	-10.185	A	135529_2014	Young_2014	young
135529	2014-12-15 04:03:00	349	14.121	-10.035	3	135529_2014	Young_2014	young
135530	2014-07-05 12:10:00	186	25.888	65.006	3	135530_2014	Young_2014	young
135530	2014-07-07 13:56:00	188	25.863	65.007	3	135530_2014	Young_2014	young
135530	2014-07-12 11:17:00	193	25.868	64.997	3	135530_2014	Young_2014	young
135530	2014-07-14 15:08:00	195	25.889	65	3	135530_2014	Young_2014	young
135530	2014-07-16 18:51:00	197	25.889	64.998	3	135530_2014	Young_2014	young
135530	2014-07-19 07:31:00	200	25.898	65.002	1	135530_2014	Young_2014	young
135530	2014-07-21 07:22:00	202	25.89	65.003	2	135530_2014	Young_2014	young
135530	2014-07-23 19:25:00	204	25.966	64.967	3	135530_2014	Young_2014	young
135530	2014-07-25 17:04:00	206	26.12	64.869	3	135530_2014	Young_2014	young
135530	2014-07-28 03:18:00	209	26.444	64.659	2	135530_2014	Young_2014	young
135530	2014-07-30 05:20:00	211	26.476	64.676	2	135530_2014	Young_2014	young
135530	2014-08-01 14:25:00	213	26.459	64.677	A	135530_2014	Young_2014	young
135531	2014-06-30 05:13:00	181	25.75	64.968	3	135531_2014	Young_2014	young
135531	2014-07-02 11:42:00	183	25.726	64.969	3	135531_2014	Young_2014	young
135531	2014-07-04 14:31:00	185	25.734	64.962	3	135531_2014	Young_2014	young
135531	2014-07-07 01:33:00	188	25.747	64.966	3	135531_2014	Young_2014	young
135531	2014-07-09 09:17:00	190	25.754	64.968	3	135531_2014	Young_2014	young
135531	2014-07-11 18:05:00	192	25.754	64.967	3	135531_2014	Young_2014	young
135531	2014-07-13 20:22:00	194	25.722	64.956	A	135531_2014	Young_2014	young
135531	2014-07-16 08:34:00	197	25.53	64.891	1	135531_2014	Young_2014	young
135533	2014-06-30 12:35:00	181	25.753	64.961	3	135533_2014	Young_2014	young
135533	2014-07-05 03:59:00	186.166	25.753	64.966	3	135533_2014	Young_2014	young
135533	2014-07-07 14:40:00	188.611	25.747	64.959	3	135533_2014	Young_2014	young
135533	2014-07-09 12:39:00	190.527	25.738	64.972	2	135533_2014	Young_2014	young
135533	2014-07-11 18:06:00	192.754	25.758	64.963	3	135533_2014	Young_2014	young
135533	2014-07-13 11:54:00	194.496	25.774	64.963	1	135533_2014	Young_2014	young
135533	2014-07-14 16:29:00	195.687	25.759	64.956	2	135533_2014	Young_2014	young
135533	2014-07-17 01:17:00	198.053	25.605	64.826	3	135533_2014	Young_2014	young
135533	2014-07-19 03:21:00	200.14	25.607	64.822	3	135533_2014	Young_2014	young
135533	2014-07-21 10:27:00	202.435	25.755	64.849	A	135533_2014	Young_2014	young
